# Supplementary material for: Methyl 4′-benzyl-2,2′-dimethyl-1,3-dioxo-2,3-dihydro-1H,4′H-spiro­[iso­quinoline-4,5′-oxazole]-4′-carboxyl­ate
Source: Acta Crystallogr Sect E Struct Rep Online. 2011 May 25;67(Pt 6):o1517–8. doi: 10.1107/S160053681101899X (PMC3120312; doi:10.1107/S160053681101899X)
Supplement: Supplementary file 1 [file e-67-o1517-sup1.cif]

##############################################################################
#                                                                            #
# This CIF contains the data in a paper accepted for publication in          #
# Acta Crystallographica Section E. It conforms to the requirements of       #
# Notes for Authors for Acta Crystallographica Section E, and has been       #
# peer reviewed under the auspices of the IUCr Commission on Journals.       #
#                                                                            #
# Full details of the Crystallographic Information File format               #
# are given in the paper "The Crystallographic Information File (CIF):       #
# a New Standard Archive File for Crystallography" by S. R. Hall, F. H.      #
# Allen and I. D. Brown [Acta Cryst. (1991), A47, 655-685].                  #
#                                                                            #
# The current version of the core CIF dictionary is obtainable from          #
# ftp://ftp.iucr.org/pub/cif_core.dic.                                       #
#                                                                            #
# Software is freely available for graphical display of the structure(s)     #
# in this CIF. For information consult the CIF software page                 #
# http://www.iucr.org/resources/cif/software.                                #
#                                                                            #
# This file may be used for bona fide research purposes within the           #
# scientific community so long as proper attribution is given to the journal # 
# article from which it was obtained.                                        #
#                                                                            #
##############################################################################
data_global
_audit_creation_method     'form.cif (version 2.0)'
_journal_data_validation_number     ?
_journal_date_recd_electronic     2011-05-10
_journal_date_accepted     2011-05-19
_journal_name_full     'Acta Crystallographica, Section E'
_journal_year     2011
_journal_volume     67
_journal_issue      6
_journal_page_first     o1517
_journal_page_last     o1518
_journal_paper_category     QO
_journal_coeditor_code     RZ2598
_publ_contact_author_name     'Prof. Fun, Hoong-Kun'
_publ_contact_author_address
;
      X-ray Crystallography Unit
      School of Physics
      Universiti Sains Malaysia
      11800 USM, Penang
      MALAYSIA
;
_publ_contact_author_email     'hkfun@usm.my'
_publ_contact_author_fax     '604 6579150'
_publ_contact_author_phone     '604 6533652'
_publ_section_title
;\
Methyl
4'-benzyl-2,2'-dimethyl-1,3-dioxo-2,3-dihydro-1<i>H</i>,4'<i>H</i>-\
spiro[isoquinoline-4,5'-oxazole]-4'-carboxylate
;
loop_
    _publ_author_name
    _publ_author_footnote
    _publ_author_address
    'Hoong-Kun Fun'
;
      Thomson Reuters ResearcherID: A-3561-2009.
;
;     X-ray Crystallography Unit
      School of Physics
      Universiti Sains Malaysia
      11800 USM, Penang
      Malaysia
;
    'Ching Kheng Quah'
;
      Thomson Reuters ResearcherID: A-5525-2009.
;
;
      X-ray Crystallography Unit
      School of Physics
      Universiti Sains Malaysia
      11800 USM, Penang
      Malaysia
;
    'Chengmei Huang' ?
;
     School of Chemistry and Chemical Engineering
     Nanjing University
     Nanjing 210093
     People's Republic of China
;
    'Haitao Yu' ?
;
     School of Chemistry and Chemical Engineering
     Nanjing University
     Nanjing 210093
     People's Republic of China
;
data_I
_audit_creation_method     SHELXL-97
_chemical_name_systematic
;
Methyl 4'-benzyl-2,2'-dimethyl-1,3-dioxo-2,3-dihydro-1<i>H</i>,4'<i>H</i>-
spiro[isoquinoline-4,5'-oxazole]-4'-carboxylate
;
_chemical_name_common
;
;
_chemical_formula_moiety     'C22 H20 N2 O5'
_chemical_formula_sum     'C22 H20 N2 O5'
_chemical_formula_iupac     'C22 H20 N2 O5'
_chemical_formula_weight     392.40
_chemical_melting_point     ?
_symmetry_cell_setting     triclinic
_symmetry_space_group_name_H-M     'P -1'
_symmetry_space_group_name_Hall     '-P 1'
loop_
    _symmetry_equiv_pos_as_xyz
    'x, y, z'
    '-x, -y, -z'
_cell_length_a     8.6834(7)
_cell_length_b     11.1683(9)
_cell_length_c     11.3085(9)
_cell_angle_alpha     100.638(2)
_cell_angle_beta     106.347(2)
_cell_angle_gamma     109.383(2)
_cell_volume     944.72(13)
_cell_formula_units_Z     2
_cell_measurement_reflns_used     9462
_cell_measurement_theta_min     2.36
_cell_measurement_theta_max     37.52
_cell_measurement_temperature     100
_exptl_crystal_description     'block'
_exptl_crystal_colour     'colourless'
_exptl_crystal_size_max     0.571
_exptl_crystal_size_mid     0.321
_exptl_crystal_size_min     0.238
_exptl_crystal_density_diffrn     1.379
_exptl_crystal_density_meas     ?
_exptl_crystal_density_method     'not measured'
_exptl_crystal_F_000     412
_exptl_absorpt_coefficient_mu     0.099
_exptl_absorpt_correction_type     multi-scan
_exptl_absorpt_process_details     '(<i>SADABS</i>; Bruker, 2009)'
_exptl_absorpt_correction_T_min     0.9366
_exptl_absorpt_correction_T_max     0.9768
_exptl_special_details
;
The crystal was placed in the cold stream of an Oxford Cryosystems
Cobra open-flow nitrogen cryostat (Cosier & Glazer, 1986) operating
at 100.0 (1) K.
;
_diffrn_ambient_temperature     100
_diffrn_radiation_type     MoK\a
_diffrn_radiation_wavelength     0.71073
_diffrn_radiation_source     'fine-focus sealed tube'
_diffrn_radiation_monochromator     graphite
_diffrn_measurement_device_type
;
Bruker SMART APEXII DUO CCD area-detector
;
_diffrn_measurement_method     '\f and \w'
_diffrn_detector_area_resol_mean     ?
_diffrn_reflns_number     32434
_diffrn_reflns_av_R_equivalents     0.0212
_diffrn_reflns_av_sigmaI/netI     0.0196
_diffrn_reflns_theta_min     2.36
_diffrn_reflns_theta_max     35.00
_diffrn_reflns_theta_full     35.00
_diffrn_measured_fraction_theta_max     0.985
_diffrn_measured_fraction_theta_full     0.985
_diffrn_reflns_limit_h_min     -14
_diffrn_reflns_limit_h_max     14
_diffrn_reflns_limit_k_min     -15
_diffrn_reflns_limit_k_max     17
_diffrn_reflns_limit_l_min     -18
_diffrn_reflns_limit_l_max     18
_diffrn_standards_number     0
_diffrn_standards_interval_count     .
_diffrn_standards_interval_time     .
_diffrn_standards_decay_%     ?
_refine_special_details
;
 Refinement of F^2^ against ALL reflections.  The weighted R-factor wR and
 goodness of fit S are based on F^2^, conventional R-factors R are based
 on F, with F set to zero for negative F^2^. The threshold expression of
 F^2^ > 2sigma(F^2^) is used only for calculating R-factors(gt) etc. and is
 not relevant to the choice of reflections for refinement.  R-factors based
 on F^2^ are statistically about twice as large as those based on F, and R-
 factors based on ALL data will be even larger.
;
_reflns_number_total     8179
_reflns_number_gt     7354
_reflns_threshold_expression     I>2\s(I)
_refine_ls_structure_factor_coef     Fsqd
_refine_ls_matrix_type     full
_refine_ls_R_factor_all     0.0402
_refine_ls_R_factor_gt     0.0365
_refine_ls_wR_factor_gt     0.1048
_refine_ls_wR_factor_ref     0.1092
_refine_ls_goodness_of_fit_ref     1.044
_refine_ls_restrained_S_all     1.044
_refine_ls_number_reflns     8179
_refine_ls_number_parameters     265
_refine_ls_number_restraints     0
_refine_ls_hydrogen_treatment     constr
_refine_ls_weighting_scheme     calc
_refine_ls_weighting_details
         'calc w=1/[\s^2^(Fo^2^)+(0.0618P)^2^+0.1885P] where P=(Fo^2^+2Fc^2^)/3'
_atom_sites_solution_hydrogens     geom
_atom_sites_solution_primary     direct
_atom_sites_solution_secondary     difmap
_refine_ls_shift/su_max     0.001
_refine_ls_shift/su_mean     0.000
_refine_diff_density_max     0.524
_refine_diff_density_min     -0.284
_refine_ls_extinction_method     none
_refine_ls_extinction_coef     ?
loop_
    _atom_type_symbol
    _atom_type_description
    _atom_type_scat_dispersion_real
    _atom_type_scat_dispersion_imag
    _atom_type_scat_source
    'C' 'C' 0.0033 0.0016
                         'International Tables Vol C Tables 4.2.6.8 and 6.1.1.4'
    'H' 'H' 0.0000 0.0000
                         'International Tables Vol C Tables 4.2.6.8 and 6.1.1.4'
    'N' 'N' 0.0061 0.0033
                         'International Tables Vol C Tables 4.2.6.8 and 6.1.1.4'
    'O' 'O' 0.0106 0.0060
                         'International Tables Vol C Tables 4.2.6.8 and 6.1.1.4'
_computing_data_collection     'APEX2 (Bruker, 2009)'
_computing_cell_refinement     'SAINT (Bruker, 2009)'
_computing_data_reduction     'SAINT (Bruker, 2009)'
_computing_structure_solution     'SHELXTL (Sheldrick, 2008)'
_computing_structure_refinement     'SHELXTL (Sheldrick, 2008)'
_computing_molecular_graphics     'SHELXTL (Sheldrick, 2008)'
_computing_publication_material
                             'SHELXTL (Sheldrick, 2008) and PLATON (Spek, 2009)'
loop_
    _atom_site_type_symbol
    _atom_site_label
    _atom_site_fract_x
    _atom_site_fract_y
    _atom_site_fract_z
    _atom_site_U_iso_or_equiv
    _atom_site_adp_type
    _atom_site_calc_flag
    _atom_site_refinement_flags
    _atom_site_occupancy
    _atom_site_symmetry_multiplicity
    _atom_site_disorder_assembly
    _atom_site_disorder_group
    O O1 0.42744(6) 0.99506(5) 0.62495(5) 0.01754(9) Uani d . 1 1 . .
    O O2 1.02131(7) 1.14156(6) 0.79359(6) 0.02414(11) Uani d . 1 1 . .
    O O3 0.38562(6) 0.75687(5) 0.48448(4) 0.01382(8) Uani d . 1 1 . .
    O O4 0.79722(6) 0.82611(5) 0.84267(5) 0.01722(9) Uani d . 1 1 . .
    O O5 0.66059(8) 0.60673(6) 0.73207(5) 0.02126(10) Uani d . 1 1 . .
    N N1 0.72403(7) 1.06714(5) 0.71929(5) 0.01359(9) Uani d . 1 1 . .
    N N2 0.34962(7) 0.62897(5) 0.61741(5) 0.01486(9) Uani d . 1 1 . .
    C C1 0.55724(8) 0.97088(6) 0.64348(6) 0.01269(10) Uani d . 1 1 . .
    C C2 0.87944(8) 1.05358(6) 0.72190(6) 0.01481(10) Uani d . 1 1 . .
    C C3 0.86167(8) 0.93183(6) 0.63044(6) 0.01287(10) Uani d . 1 1 . .
    C C4 1.01135(8) 0.92673(7) 0.61052(6) 0.01605(11) Uani d . 1 1 . .
    H H4A 1.1205 0.9972 0.6568 0.019 Uiso calc R 1 1 . .
    C C5 0.99607(9) 0.81563(7) 0.52111(7) 0.01776(11) Uani d . 1 1 . .
    H H5A 1.0950 0.8117 0.5070 0.021 Uiso calc R 1 1 . .
    C C6 0.83222(9) 0.71001(7) 0.45264(7) 0.01777(11) Uani d . 1 1 . .
    H H6A 0.8221 0.6365 0.3918 0.021 Uiso calc R 1 1 . .
    C C7 0.68345(8) 0.71352(6) 0.47458(6) 0.01523(10) Uani d . 1 1 . .
    H H7A 0.5750 0.6419 0.4299 0.018 Uiso calc R 1 1 . .
    C C8 0.69821(7) 0.82499(6) 0.56378(5) 0.01185(9) Uani d . 1 1 . .
    C C9 0.54340(7) 0.82960(6) 0.59671(5) 0.01139(9) Uani d . 1 1 . .
    C C10 0.50493(7) 0.75045(6) 0.69900(5) 0.01179(9) Uani d . 1 1 . .
    C C11 0.46381(8) 0.82409(6) 0.80912(6) 0.01338(10) Uani d . 1 1 . .
    H H11A 0.5604 0.9106 0.8561 0.016 Uiso calc R 1 1 . .
    H H11B 0.3589 0.8385 0.7715 0.016 Uiso calc R 1 1 . .
    C C12 0.43613(8) 0.74497(6) 0.90251(6) 0.01339(10) Uani d . 1 1 . .
    C C13 0.27481(9) 0.64000(7) 0.87237(7) 0.02070(13) Uani d . 1 1 . .
    H H13A 0.1812 0.6222 0.7971 0.025 Uiso calc R 1 1 . .
    C C14 0.25276(12) 0.56155(8) 0.95414(8) 0.02710(16) Uani d . 1 1 . .
    H H14A 0.1448 0.4916 0.9328 0.033 Uiso calc R 1 1 . .
    C C15 0.39115(13) 0.58721(8) 1.06747(8) 0.02569(15) Uani d . 1 1 . .
    H H15A 0.3768 0.5337 1.1210 0.031 Uiso calc R 1 1 . .
    C C16 0.55074(11) 0.69343(9) 1.09983(7) 0.02314(14) Uani d . 1 1 . .
    H H16A 0.6432 0.7124 1.1762 0.028 Uiso calc R 1 1 . .
    C C17 0.57309(9) 0.77188(7) 1.01826(6) 0.01805(11) Uani d . 1 1 . .
    H H17A 0.6805 0.8431 1.0411 0.022 Uiso calc R 1 1 . .
    C C18 0.29331(8) 0.64261(6) 0.50621(6) 0.01369(10) Uani d . 1 1 . .
    C C19 0.13538(8) 0.54771(7) 0.39220(6) 0.01767(11) Uani d . 1 1 . .
    H H19A 0.0703 0.4749 0.4165 0.027 Uiso calc R 1 1 . .
    H H19B 0.1709 0.5142 0.3247 0.027 Uiso calc R 1 1 . .
    H H19C 0.0627 0.5927 0.3616 0.027 Uiso calc R 1 1 . .
    C C20 0.65977(8) 0.71589(6) 0.75831(6) 0.01428(10) Uani d . 1 1 . .
    C C21 0.95690(10) 0.80855(10) 0.89813(8) 0.02757(16) Uani d . 1 1 . .
    H H21A 1.0476 0.8923 0.9566 0.041 Uiso calc R 1 1 . .
    H H21B 0.9932 0.7771 0.8302 0.041 Uiso calc R 1 1 . .
    H H21C 0.9360 0.7446 0.9443 0.041 Uiso calc R 1 1 . .
    C C22 0.73534(9) 1.19379(7) 0.79492(6) 0.01796(11) Uani d . 1 1 . .
    H H22A 0.6594 1.2240 0.7407 0.027 Uiso calc R 1 1 . .
    H H22B 0.8542 1.2593 0.8272 0.027 Uiso calc R 1 1 . .
    H H22C 0.6998 1.1809 0.8663 0.027 Uiso calc R 1 1 . .
loop_
    _atom_site_aniso_label
    _atom_site_aniso_U_11
    _atom_site_aniso_U_22
    _atom_site_aniso_U_33
    _atom_site_aniso_U_12
    _atom_site_aniso_U_13
    _atom_site_aniso_U_23
    O1 0.01526(19) 0.0181(2) 0.0226(2) 0.00961(17) 0.00716(17) 0.00806(17)
    O2 0.0138(2) 0.0238(3) 0.0220(2) 0.00140(18) 0.00273(17) -0.00360(19)
    O3 0.01078(17) 0.01457(19) 0.01226(17) 0.00306(14) 0.00146(14) 0.00387(14)
    O4 0.01345(19) 0.0230(2) 0.01511(19) 0.00824(17) 0.00345(15) 0.00683(17)
    O5 0.0283(3) 0.0210(2) 0.0243(2) 0.0163(2) 0.0132(2) 0.01167(19)
    N1 0.0134(2) 0.0122(2) 0.0139(2) 0.00491(16) 0.00435(16) 0.00305(16)
    N2 0.0148(2) 0.0125(2) 0.0140(2) 0.00247(17) 0.00536(17) 0.00256(16)
    C1 0.0130(2) 0.0130(2) 0.0130(2) 0.00544(18) 0.00502(18) 0.00536(18)
    C2 0.0130(2) 0.0161(2) 0.0131(2) 0.00428(19) 0.00430(18) 0.00351(19)
    C3 0.0115(2) 0.0142(2) 0.0129(2) 0.00490(18) 0.00465(17) 0.00471(18)
    C4 0.0124(2) 0.0181(3) 0.0190(3) 0.0061(2) 0.00679(19) 0.0073(2)
    C5 0.0166(2) 0.0195(3) 0.0229(3) 0.0097(2) 0.0110(2) 0.0091(2)
    C6 0.0194(3) 0.0168(3) 0.0215(3) 0.0092(2) 0.0113(2) 0.0063(2)
    C7 0.0154(2) 0.0143(2) 0.0167(2) 0.00607(19) 0.00724(19) 0.00404(19)
    C8 0.0115(2) 0.0131(2) 0.0121(2) 0.00527(18) 0.00493(17) 0.00502(17)
    C9 0.0099(2) 0.0121(2) 0.0110(2) 0.00388(17) 0.00275(16) 0.00363(17)
    C10 0.0120(2) 0.0119(2) 0.0116(2) 0.00449(17) 0.00453(17) 0.00413(17)
    C11 0.0149(2) 0.0137(2) 0.0129(2) 0.00626(19) 0.00623(18) 0.00452(18)
    C12 0.0143(2) 0.0141(2) 0.0123(2) 0.00542(19) 0.00596(18) 0.00399(18)
    C13 0.0189(3) 0.0198(3) 0.0159(3) 0.0000(2) 0.0070(2) 0.0030(2)
    C14 0.0346(4) 0.0170(3) 0.0238(3) 0.0000(3) 0.0162(3) 0.0046(2)
    C15 0.0435(4) 0.0207(3) 0.0256(3) 0.0168(3) 0.0223(3) 0.0135(3)
    C16 0.0285(3) 0.0333(4) 0.0191(3) 0.0195(3) 0.0126(3) 0.0145(3)
    C17 0.0164(2) 0.0244(3) 0.0145(2) 0.0084(2) 0.0062(2) 0.0075(2)
    C18 0.0115(2) 0.0130(2) 0.0147(2) 0.00366(18) 0.00504(18) 0.00219(18)
    C19 0.0126(2) 0.0172(3) 0.0165(2) 0.0031(2) 0.00291(19) -0.0004(2)
    C20 0.0162(2) 0.0179(3) 0.0131(2) 0.0089(2) 0.00716(19) 0.00792(19)
    C21 0.0180(3) 0.0424(5) 0.0250(3) 0.0168(3) 0.0040(2) 0.0140(3)
    C22 0.0221(3) 0.0137(2) 0.0161(2) 0.0076(2) 0.0056(2) 0.0022(2)
_geom_special_details
;
 All esds (except the esd in the dihedral angle between two l.s. planes)
 are estimated using the full covariance matrix.  The cell esds are taken
 into account individually in the estimation of esds in distances, angles
 and torsion angles; correlations between esds in cell parameters are only
 used when they are defined by crystal symmetry.  An approximate (isotropic)
 treatment of cell esds is used for estimating esds involving l.s. planes.
;
loop_
    _geom_bond_atom_site_label_1
    _geom_bond_atom_site_label_2
    _geom_bond_site_symmetry_2
    _geom_bond_distance
    _geom_bond_publ_flag
    O1 C1 . 1.2153(7) ?
    O2 C2 . 1.2168(8) ?
    O3 C18 . 1.3707(8) ?
    O3 C9 . 1.4316(7) ?
    O4 C20 . 1.3417(8) ?
    O4 C21 . 1.4459(9) ?
    O5 C20 . 1.2033(8) ?
    N1 C1 . 1.3841(8) ?
    N1 C2 . 1.3999(8) ?
    N1 C22 . 1.4682(8) ?
    N2 C18 . 1.2719(8) ?
    N2 C10 . 1.4607(8) ?
    C1 C9 . 1.5212(8) ?
    C2 C3 . 1.4813(9) ?
    C3 C8 . 1.3958(8) ?
    C3 C4 . 1.3972(9) ?
    C4 C5 . 1.3899(10) ?
    C4 H4A . 0.9300 ?
    C5 C6 . 1.3943(10) ?
    C5 H5A . 0.9300 ?
    C6 C7 . 1.3936(9) ?
    C6 H6A . 0.9300 ?
    C7 C8 . 1.3934(9) ?
    C7 H7A . 0.9300 ?
    C8 C9 . 1.5064(8) ?
    C9 C10 . 1.6217(8) ?
    C10 C20 . 1.5294(8) ?
    C10 C11 . 1.5562(8) ?
    C11 C12 . 1.5167(9) ?
    C11 H11A . 0.9700 ?
    C11 H11B . 0.9700 ?
    C12 C13 . 1.3952(9) ?
    C12 C17 . 1.3998(9) ?
    C13 C14 . 1.3954(11) ?
    C13 H13A . 0.9300 ?
    C14 C15 . 1.3920(13) ?
    C14 H14A . 0.9300 ?
    C15 C16 . 1.3873(12) ?
    C15 H15A . 0.9300 ?
    C16 C17 . 1.3937(10) ?
    C16 H16A . 0.9300 ?
    C17 H17A . 0.9300 ?
    C18 C19 . 1.4839(9) ?
    C19 H19A . 0.9600 ?
    C19 H19B . 0.9600 ?
    C19 H19C . 0.9600 ?
    C21 H21A . 0.9600 ?
    C21 H21B . 0.9600 ?
    C21 H21C . 0.9600 ?
    C22 H22A . 0.9600 ?
    C22 H22B . 0.9600 ?
    C22 H22C . 0.9600 ?
loop_
    _geom_angle_atom_site_label_1
    _geom_angle_atom_site_label_2
    _geom_angle_atom_site_label_3
    _geom_angle_site_symmetry_1
    _geom_angle_site_symmetry_3
    _geom_angle
    _geom_angle_publ_flag
    C18 O3 C9 . . 106.97(5) ?
    C20 O4 C21 . . 115.40(6) ?
    C1 N1 C2 . . 124.19(5) ?
    C1 N1 C22 . . 116.77(5) ?
    C2 N1 C22 . . 118.93(5) ?
    C18 N2 C10 . . 107.79(5) ?
    O1 C1 N1 . . 122.07(6) ?
    O1 C1 C9 . . 121.60(5) ?
    N1 C1 C9 . . 116.00(5) ?
    O2 C2 N1 . . 120.27(6) ?
    O2 C2 C3 . . 122.69(6) ?
    N1 C2 C3 . . 116.99(5) ?
    C8 C3 C4 . . 120.54(6) ?
    C8 C3 C2 . . 120.73(5) ?
    C4 C3 C2 . . 118.72(5) ?
    C5 C4 C3 . . 119.56(6) ?
    C5 C4 H4A . . 120.2 ?
    C3 C4 H4A . . 120.2 ?
    C4 C5 C6 . . 119.90(6) ?
    C4 C5 H5A . . 120.0 ?
    C6 C5 H5A . . 120.0 ?
    C7 C6 C5 . . 120.63(6) ?
    C7 C6 H6A . . 119.7 ?
    C5 C6 H6A . . 119.7 ?
    C8 C7 C6 . . 119.60(6) ?
    C8 C7 H7A . . 120.2 ?
    C6 C7 H7A . . 120.2 ?
    C7 C8 C3 . . 119.75(5) ?
    C7 C8 C9 . . 121.41(5) ?
    C3 C8 C9 . . 118.72(5) ?
    O3 C9 C8 . . 109.49(5) ?
    O3 C9 C1 . . 107.97(5) ?
    C8 C9 C1 . . 112.93(5) ?
    O3 C9 C10 . . 102.22(4) ?
    C8 C9 C10 . . 113.35(5) ?
    C1 C9 C10 . . 110.23(4) ?
    N2 C10 C20 . . 110.16(5) ?
    N2 C10 C11 . . 109.10(5) ?
    C20 C10 C11 . . 109.43(5) ?
    N2 C10 C9 . . 102.88(4) ?
    C20 C10 C9 . . 109.71(4) ?
    C11 C10 C9 . . 115.34(5) ?
    C12 C11 C10 . . 111.59(5) ?
    C12 C11 H11A . . 109.3 ?
    C10 C11 H11A . . 109.3 ?
    C12 C11 H11B . . 109.3 ?
    C10 C11 H11B . . 109.3 ?
    H11A C11 H11B . . 108.0 ?
    C13 C12 C17 . . 118.43(6) ?
    C13 C12 C11 . . 120.52(6) ?
    C17 C12 C11 . . 121.01(6) ?
    C12 C13 C14 . . 120.55(7) ?
    C12 C13 H13A . . 119.7 ?
    C14 C13 H13A . . 119.7 ?
    C15 C14 C13 . . 120.51(7) ?
    C15 C14 H14A . . 119.7 ?
    C13 C14 H14A . . 119.7 ?
    C16 C15 C14 . . 119.32(7) ?
    C16 C15 H15A . . 120.3 ?
    C14 C15 H15A . . 120.3 ?
    C15 C16 C17 . . 120.25(7) ?
    C15 C16 H16A . . 119.9 ?
    C17 C16 H16A . . 119.9 ?
    C16 C17 C12 . . 120.90(7) ?
    C16 C17 H17A . . 119.6 ?
    C12 C17 H17A . . 119.6 ?
    N2 C18 O3 . . 118.47(5) ?
    N2 C18 C19 . . 127.74(6) ?
    O3 C18 C19 . . 113.79(5) ?
    C18 C19 H19A . . 109.5 ?
    C18 C19 H19B . . 109.5 ?
    H19A C19 H19B . . 109.5 ?
    C18 C19 H19C . . 109.5 ?
    H19A C19 H19C . . 109.5 ?
    H19B C19 H19C . . 109.5 ?
    O5 C20 O4 . . 124.54(6) ?
    O5 C20 C10 . . 125.43(6) ?
    O4 C20 C10 . . 110.02(5) ?
    O4 C21 H21A . . 109.5 ?
    O4 C21 H21B . . 109.5 ?
    H21A C21 H21B . . 109.5 ?
    O4 C21 H21C . . 109.5 ?
    H21A C21 H21C . . 109.5 ?
    H21B C21 H21C . . 109.5 ?
    N1 C22 H22A . . 109.5 ?
    N1 C22 H22B . . 109.5 ?
    H22A C22 H22B . . 109.5 ?
    N1 C22 H22C . . 109.5 ?
    H22A C22 H22C . . 109.5 ?
    H22B C22 H22C . . 109.5 ?
loop_
    _geom_torsion_atom_site_label_1
    _geom_torsion_atom_site_label_2
    _geom_torsion_atom_site_label_3
    _geom_torsion_atom_site_label_4
    _geom_torsion_site_symmetry_1
    _geom_torsion_site_symmetry_2
    _geom_torsion_site_symmetry_3
    _geom_torsion_site_symmetry_4
    _geom_torsion
    _geom_torsion_publ_flag
    C2 N1 C1 O1 . . . . -165.85(6) ?
    C22 N1 C1 O1 . . . . 10.31(9) ?
    C2 N1 C1 C9 . . . . 20.58(8) ?
    C22 N1 C1 C9 . . . . -163.26(5) ?
    C1 N1 C2 O2 . . . . -178.23(6) ?
    C22 N1 C2 O2 . . . . 5.68(9) ?
    C1 N1 C2 C3 . . . . 4.38(9) ?
    C22 N1 C2 C3 . . . . -171.70(5) ?
    O2 C2 C3 C8 . . . . 170.61(6) ?
    N1 C2 C3 C8 . . . . -12.07(9) ?
    O2 C2 C3 C4 . . . . -10.41(10) ?
    N1 C2 C3 C4 . . . . 166.91(6) ?
    C8 C3 C4 C5 . . . . 1.63(9) ?
    C2 C3 C4 C5 . . . . -177.35(6) ?
    C3 C4 C5 C6 . . . . -0.36(10) ?
    C4 C5 C6 C7 . . . . -1.16(10) ?
    C5 C6 C7 C8 . . . . 1.40(10) ?
    C6 C7 C8 C3 . . . . -0.13(9) ?
    C6 C7 C8 C9 . . . . -176.13(6) ?
    C4 C3 C8 C7 . . . . -1.38(9) ?
    C2 C3 C8 C7 . . . . 177.58(6) ?
    C4 C3 C8 C9 . . . . 174.72(5) ?
    C2 C3 C8 C9 . . . . -6.31(8) ?
    C18 O3 C9 C8 . . . . 109.09(5) ?
    C18 O3 C9 C1 . . . . -127.60(5) ?
    C18 O3 C9 C10 . . . . -11.36(5) ?
    C7 C8 C9 O3 . . . . -33.67(7) ?
    C3 C8 C9 O3 . . . . 150.29(5) ?
    C7 C8 C9 C1 . . . . -154.01(6) ?
    C3 C8 C9 C1 . . . . 29.96(7) ?
    C7 C8 C9 C10 . . . . 79.73(7) ?
    C3 C8 C9 C10 . . . . -96.30(6) ?
    O1 C1 C9 O3 . . . . 28.45(8) ?
    N1 C1 C9 O3 . . . . -157.94(5) ?
    O1 C1 C9 C8 . . . . 149.65(6) ?
    N1 C1 C9 C8 . . . . -36.74(7) ?
    O1 C1 C9 C10 . . . . -82.44(7) ?
    N1 C1 C9 C10 . . . . 91.17(6) ?
    C18 N2 C10 C20 . . . . -126.15(5) ?
    C18 N2 C10 C11 . . . . 113.70(6) ?
    C18 N2 C10 C9 . . . . -9.25(6) ?
    O3 C9 C10 N2 . . . . 12.51(5) ?
    C8 C9 C10 N2 . . . . -105.22(5) ?
    C1 C9 C10 N2 . . . . 127.10(5) ?
    O3 C9 C10 C20 . . . . 129.73(5) ?
    C8 C9 C10 C20 . . . . 12.00(6) ?
    C1 C9 C10 C20 . . . . -115.68(5) ?
    O3 C9 C10 C11 . . . . -106.16(5) ?
    C8 C9 C10 C11 . . . . 136.11(5) ?
    C1 C9 C10 C11 . . . . 8.43(7) ?
    N2 C10 C11 C12 . . . . 66.89(6) ?
    C20 C10 C11 C12 . . . . -53.70(6) ?
    C9 C10 C11 C12 . . . . -177.96(5) ?
    C10 C11 C12 C13 . . . . -80.98(7) ?
    C10 C11 C12 C17 . . . . 96.54(7) ?
    C17 C12 C13 C14 . . . . -1.85(10) ?
    C11 C12 C13 C14 . . . . 175.73(6) ?
    C12 C13 C14 C15 . . . . 0.33(12) ?
    C13 C14 C15 C16 . . . . 1.25(12) ?
    C14 C15 C16 C17 . . . . -1.28(11) ?
    C15 C16 C17 C12 . . . . -0.26(11) ?
    C13 C12 C17 C16 . . . . 1.82(10) ?
    C11 C12 C17 C16 . . . . -175.74(6) ?
    C10 N2 C18 O3 . . . . 2.44(7) ?
    C10 N2 C18 C19 . . . . -177.79(6) ?
    C9 O3 C18 N2 . . . . 6.70(7) ?
    C9 O3 C18 C19 . . . . -173.11(5) ?
    C21 O4 C20 O5 . . . . 3.34(9) ?
    C21 O4 C20 C10 . . . . -175.41(5) ?
    N2 C10 C20 O5 . . . . 7.11(8) ?
    C11 C10 C20 O5 . . . . 127.05(6) ?
    C9 C10 C20 O5 . . . . -105.46(7) ?
    N2 C10 C20 O4 . . . . -174.16(5) ?
    C11 C10 C20 O4 . . . . -54.21(6) ?
    C9 C10 C20 O4 . . . . 73.27(6) ?
loop_
    _geom_hbond_atom_site_label_D
    _geom_hbond_atom_site_label_H
    _geom_hbond_atom_site_label_A
    _geom_hbond_site_symmetry_A
    _geom_hbond_distance_DH
    _geom_hbond_distance_HA
    _geom_hbond_distance_DA
    _geom_hbond_angle_DHA
    _geom_hbond_publ_flag
    C15 H15A O5 2_667 0.93 2.50 3.4311(11) 179 yes
    C19 H19B O5 2_666 0.96 2.43 3.2594(11) 145 yes
    C22 H22A O3 2_676 0.96 2.53 3.2479(8) 132 yes
