# Supplementary material for: Methyl 4′-benzyl-2,2′-dimethyl-1,3-dioxo-2,3-dihydro-1H,4′H-spiro­[iso­quinoline-4,5′-oxazole]-4′-carboxyl­ate
Source: Acta Crystallogr Sect E Struct Rep Online. 2011 May 25;67(Pt 6):o1517–8. doi: 10.1107/S160053681101899X (PMC3120312; doi:10.1107/S160053681101899X)
Supplement: Supplementary file 2 [file e-67-o1517-Isup2.hkl]

# 
# h,k,l, Fc-squared, Fo-squared, sigma(Fo-squared) and status flag 
# 
data_I
_shelx_title ' mo_wdd18a_0m in P-1' 
_shelx_refln_list_code          4 
_shelx_F_calc_maximum       51.15 
_exptl_crystal_F_000       412.00 
_reflns_d_resolution_high  0.6196 
 
loop_ 
 _symmetry_equiv_pos_as_xyz 
 'x, y, z' 
 '-x, -y, -z' 
 
_cell_length_a     8.6834 
_cell_length_b    11.1683 
_cell_length_c    11.3085 
_cell_angle_alpha 100.638 
_cell_angle_beta  106.347 
_cell_angle_gamma 109.383 
 
_shelx_F_squared_multiplier     1.000 
 
loop_ 
 _refln_index_h 
 _refln_index_k 
 _refln_index_l 
 _refln_F_squared_calc 
 _refln_F_squared_meas 
 _refln_F_squared_sigma 
 _refln_observed_status 
   2   0   0      187.92      199.40      2.87 o 
   3   0   0      880.81      930.32     10.55 o 
   4   0   0       34.86       61.82      0.74 o 
   5   0   0       21.50       18.70      0.34 o 
   6   0   0      101.26      105.29      1.04 o 
   7   0   0      697.91      675.62      6.01 o 
   8   0   0        1.42        1.51      0.22 o 
   9   0   0       69.20       72.98      1.14 o 
  10   0   0       12.13       11.16      0.51 o 
  11   0   0       15.73       14.57      0.59 o 
  12   0   0       20.64       18.86      0.78 o 
 -12   1   0       19.34       19.62      0.73 o 
 -11   1   0        0.85        0.45      0.25 o 
 -10   1   0      174.20      173.99      2.14 o 
  -9   1   0        7.59        5.91      0.35 o 
  -8   1   0       63.61       59.81      1.00 o 
  -7   1   0     2006.10     1887.23     14.84 o 
  -6   1   0        0.82        0.92      0.14 o 
  -5   1   0       86.33      115.52      1.09 o 
  -4   1   0      372.30      407.01      3.62 o 
  -1   1   0      719.92      505.09     12.01 o 
   1   1   0      213.05      225.69      3.85 o 
   2   1   0      901.32      915.78     11.74 o 
   3   1   0      402.68      434.22      5.10 o 
   4   1   0      512.51      560.40      4.58 o 
   5   1   0      117.62      110.11      1.04 o 
   6   1   0       93.15       91.71      0.94 o 
   7   1   0       88.09       83.67      1.08 o 
   8   1   0       11.95       14.12      0.46 o 
   9   1   0      115.76      116.35      1.83 o 
  10   1   0       50.73       52.68      1.07 o 
  11   1   0       13.67       13.78      0.67 o 
 -12   2   0        1.20        1.77      0.33 o 
 -11   2   0       11.66       11.06      0.56 o 
 -10   2   0        0.85        0.66      0.24 o 
  -9   2   0       12.59       11.46      0.48 o 
  -8   2   0      296.21      287.15      2.66 o 
  -7   2   0      182.46      181.68      1.77 o 
  -6   2   0       52.69       55.15      0.78 o 
  -5   2   0       17.13       17.18      0.38 o 
  -4   2   0      360.49      406.91      4.31 o 
  -3   2   0      288.90      279.38      6.85 o 
  -2   2   0       33.36       38.78      0.87 o 
   1   2   0      108.11      104.02      1.48 o 
   2   2   0      212.47      255.33      7.43 o 
   3   2   0      170.21      169.58      1.61 o 
   4   2   0      110.79      126.52      1.09 o 
   5   2   0      104.71      104.63      0.96 o 
   6   2   0      188.39      175.75      1.63 o 
   7   2   0       30.24       27.37      0.59 o 
   8   2   0        1.49        2.62      0.26 o 
   9   2   0        8.79        8.82      0.47 o 
  10   2   0       37.27       38.16      0.96 o 
  11   2   0       26.06       28.63      1.42 o 
 -13   3   0       39.38       43.43      1.43 o 
 -12   3   0       11.25       11.84      0.58 o 
 -11   3   0        2.09        2.68      0.35 o 
 -10   3   0       29.81       32.12      0.78 o 
  -9   3   0        3.23        3.99      0.31 o 
  -8   3   0      102.59      110.27      1.47 o 
  -7   3   0        5.20        3.85      0.44 o 
  -6   3   0        7.40        8.20      0.29 o 
  -5   3   0      321.87      384.10      4.06 o 
  -3   3   0      225.33      251.81      4.46 o 
  -2   3   0      713.41      706.54      9.63 o 
   0   3   0       40.85       47.27      0.93 o 
   1   3   0       23.88       27.38      0.47 o 
   2   3   0      121.70      164.86      1.81 o 
   3   3   0       65.86       86.87      1.07 o 
   4   3   0      145.44      143.13      1.39 o 
   5   3   0       57.47       55.85      0.74 o 
   6   3   0       81.34       79.17      1.01 o 
   7   3   0       25.80       23.04      0.54 o 
   8   3   0        3.82        3.18      0.30 o 
   9   3   0        0.06        0.08      0.36 o 
  10   3   0        5.23        6.49      0.59 o 
  11   3   0        0.44        0.82      0.41 o 
 -13   4   0        0.09        0.61      0.52 o 
 -12   4   0        2.38        2.27      0.51 o 
 -11   4   0      303.45      311.54      4.20 o 
 -10   4   0       25.11       24.31      0.57 o 
  -9   4   0       59.17       58.30      0.91 o 
  -8   4   0       84.67       82.36      1.15 o 
  -7   4   0        0.01        0.13      0.11 o 
  -6   4   0      703.68      709.56      8.39 o 
  -5   4   0       39.88       50.08      0.93 o 
  -4   4   0     1494.70     1576.56     51.03 o 
  -3   4   0      628.69      647.81     28.75 o 
  -2   4   0      404.60      479.99      6.64 o 
  -1   4   0      594.99      660.29      9.01 o 
   0   4   0       57.20       58.03      0.96 o 
   1   4   0      899.79      964.03     13.67 o 
   2   4   0      608.57      656.81      6.08 o 
   3   4   0      932.68     1014.73      8.45 o 
   4   4   0        0.29        1.07      0.17 o 
   5   4   0      197.08      159.95      1.54 o 
   6   4   0       13.26       11.26      0.34 o 
   7   4   0       41.41       40.09      1.29 o 
   8   4   0        0.02        0.41      0.25 o 
   9   4   0       26.57       24.72      0.83 o 
  10   4   0        0.68        0.37      0.33 o 
 -13   5   0        7.39        7.66      0.86 o 
 -12   5   0       32.09       30.85      1.07 o 
 -11   5   0       55.88       59.71      1.25 o 
 -10   5   0       25.03       21.70      0.75 o 
  -9   5   0        0.57        0.91      0.24 o 
  -8   5   0      128.26      101.55      1.45 o 
  -7   5   0       18.12       15.46      0.51 o 
  -6   5   0      518.24      508.28      6.30 o 
  -5   5   0        6.44        4.46      0.26 o 
  -4   5   0      154.72      160.52      3.24 o 
  -3   5   0        9.24       11.94      0.60 o 
  -2   5   0       12.05       11.59      0.31 o 
   1   5   0       73.08       87.04      1.44 o 
   2   5   0       95.27       83.13      1.49 o 
   3   5   0      161.31      127.31      1.28 o 
   4   5   0        0.01        0.14      0.12 o 
   5   5   0       96.67       73.17      1.12 o 
   6   5   0        5.59        2.94      0.28 o 
   7   5   0       17.20       17.70      0.72 o 
   8   5   0        2.42        3.40      0.41 o 
   9   5   0       17.75       16.11      0.69 o 
  10   5   0        8.71       10.42      0.62 o 
 -13   6   0        4.06        5.34      0.75 o 
 -12   6   0      146.05      139.45      2.35 o 
 -11   6   0       14.54       12.62      0.63 o 
 -10   6   0       32.96       31.37      0.81 o 
  -9   6   0       36.59       36.40      0.81 o 
  -8   6   0      429.31      354.59      3.82 o 
  -7   6   0       10.81        9.36      0.38 o 
  -6   6   0        9.14       17.07      0.50 o 
  -5   6   0       23.50       19.19      0.50 o 
  -4   6   0       58.07       65.93      0.85 o 
  -3   6   0        5.10       10.81      0.41 o 
  -2   6   0      230.22      246.67      3.59 o 
  -1   6   0      227.25      244.83      2.67 o 
   0   6   0        3.21        0.10      0.06 o 
   1   6   0      404.37      429.47     15.35 o 
   3   6   0       63.88       64.55      1.37 o 
   4   6   0      667.93      580.24      5.91 o 
   5   6   0        6.46        3.70      0.25 o 
   6   6   0        1.68        0.91      0.22 o 
   7   6   0       23.90       23.77      0.73 o 
   8   6   0       89.11       87.37      1.87 o 
   9   6   0       29.79       33.14      1.35 o 
 -13   7   0        7.89        8.92      0.74 o 
 -12   7   0       39.75       44.38      1.61 o 
 -11   7   0        1.38        1.08      0.33 o 
 -10   7   0       24.63       23.39      0.74 o 
  -9   7   0        2.81        4.05      0.33 o 
  -8   7   0      108.51       93.12      1.32 o 
  -7   7   0        6.13        6.36      0.32 o 
  -6   7   0      215.88      211.07      2.90 o 
  -5   7   0      407.91      435.25      5.34 o 
  -4   7   0      339.91      350.53      3.52 o 
  -3   7   0       10.75        7.84      0.35 o 
  -2   7   0        1.04        1.46      0.35 o 
  -1   7   0       16.92       16.15      0.35 o 
   0   7   0        0.71        0.04      0.06 o 
   1   7   0      180.63      162.32      3.07 o 
   2   7   0      285.22      244.47      3.65 o 
   3   7   0      142.27      123.03      2.21 o 
   4   7   0       15.46       12.02      0.95 o 
   5   7   0        7.59       10.25      0.82 o 
   6   7   0        7.26        7.68      0.77 o 
   7   7   0       85.20       83.80      3.66 o 
   8   7   0       49.52       55.94      3.12 o 
   9   7   0       81.95       94.53      4.36 o 
 -13   8   0       32.73       33.94      1.45 o 
 -12   8   0      142.94      143.61      2.32 o 
 -11   8   0        7.11        8.44      0.54 o 
 -10   8   0        6.65        8.61      0.50 o 
  -9   8   0        3.25        2.70      0.30 o 
  -8   8   0       48.65       42.16      0.80 o 
  -7   8   0       22.03       22.88      0.68 o 
  -6   8   0       41.42       49.14      0.98 o 
  -5   8   0        1.20        0.78      0.15 o 
  -4   8   0        7.52        6.75      0.20 o 
  -3   8   0        1.19        1.85      0.11 o 
  -2   8   0        4.34        6.65      0.28 o 
  -1   8   0        1.87        0.34      0.15 o 
   0   8   0      112.18      101.24      7.78 o 
   1   8   0     1574.64     1521.10     19.67 o 
   2   8   0      194.50      177.62      2.84 o 
   3   8   0      171.08      157.42      2.70 o 
   4   8   0      232.19      204.38      3.46 o 
   5   8   0       35.07       28.90      1.64 o 
   6   8   0        1.89        1.58      0.53 o 
   7   8   0      219.59      237.14      7.38 o 
   8   8   0       17.15       15.84      1.91 o 
 -13   9   0       16.75       16.36      0.90 o 
 -12   9   0       43.69       47.55      1.42 o 
 -11   9   0       15.61       14.81      0.59 o 
 -10   9   0        2.13        1.67      0.37 o 
  -9   9   0       21.26       23.96      0.99 o 
  -8   9   0       12.33       13.17      0.59 o 
  -7   9   0        6.91        6.63      0.42 o 
  -6   9   0      416.34      376.38      4.78 o 
  -5   9   0      503.69      464.38      5.05 o 
  -4   9   0        1.94        2.30      0.18 o 
  -3   9   0      156.92      169.70      1.83 o 
  -2   9   0      167.29      170.16      2.00 o 
  -1   9   0      221.48      228.47      4.09 o 
   0   9   0      582.98      533.71     10.04 o 
   1   9   0      115.45      103.04      2.08 o 
   2   9   0        0.01       -0.06      0.21 o 
   3   9   0        3.88        4.92      0.47 o 
   4   9   0        0.58        0.85      0.35 o 
   5   9   0       14.57       15.63      0.93 o 
   6   9   0      156.25      161.03      3.24 o 
   7   9   0        0.93        1.02      0.89 o 
 -13  10   0        1.69        2.79      1.05 o 
 -12  10   0      279.96      292.88      6.12 o 
 -11  10   0        0.33        0.28      0.33 o 
 -10  10   0       71.51       70.38      1.57 o 
  -9  10   0       98.10       97.04      1.84 o 
  -8  10   0       81.58       77.94      1.50 o 
  -7  10   0       61.37       59.80      1.36 o 
  -6  10   0       29.41       29.95      0.73 o 
  -5  10   0      411.42      420.43      4.61 o 
  -4  10   0       12.19        9.82      0.29 o 
  -3  10   0       82.39       78.02      1.15 o 
  -2  10   0       19.09       15.39      0.57 o 
  -1  10   0       55.07       59.51      1.42 o 
   0  10   0       61.94       58.53      1.87 o 
   1  10   0       16.23       14.46      0.78 o 
   2  10   0        2.94        2.42      0.33 o 
   3  10   0        6.87        9.09      0.62 o 
   4  10   0        2.93        3.23      0.51 o 
   5  10   0        9.39        8.00      0.84 o 
   6  10   0       19.73       17.17      1.07 o 
   7  10   0        8.29        6.41      1.24 o 
 -13  11   0        4.38        5.00      1.18 o 
 -12  11   0        7.97        8.36      1.29 o 
 -11  11   0        0.05        0.49      0.34 o 
 -10  11   0        0.04        0.47      0.29 o 
  -9  11   0        7.21        5.31      0.47 o 
  -8  11   0       15.21       13.73      0.61 o 
  -7  11   0       93.75       97.02      1.64 o 
  -6  11   0       19.27       18.46      0.56 o 
  -5  11   0       31.48       30.00      0.67 o 
  -4  11   0      167.90      154.28      2.03 o 
  -3  11   0       47.03       41.04      0.99 o 
  -2  11   0      359.56      335.08      5.71 o 
  -1  11   0       80.44       77.76      1.78 o 
   0  11   0      308.46      297.07      5.39 o 
   1  11   0      140.29      139.07      3.56 o 
   2  11   0        0.06        0.05      0.21 o 
   3  11   0        0.33        0.12      0.29 o 
   4  11   0       19.48       22.85      0.96 o 
   5  11   0       44.05       46.99      1.48 o 
   6  11   0       19.92       22.59      1.33 o 
 -12  12   0       18.70       18.11      1.77 o 
 -11  12   0       57.36       60.00      1.51 o 
 -10  12   0       56.60       60.99      1.44 o 
  -9  12   0       34.03       35.77      1.06 o 
  -8  12   0        0.18       -0.08      0.23 o 
  -7  12   0        5.17        4.01      0.34 o 
  -6  12   0        0.17        0.04      0.22 o 
  -5  12   0       23.06       23.65      0.86 o 
  -4  12   0       73.66       62.76      1.79 o 
  -3  12   0       26.50       24.22      0.81 o 
  -2  12   0      193.84      197.00      3.62 o 
  -1  12   0      194.21      193.79      3.71 o 
   0  12   0       23.80       21.83      1.33 o 
   1  12   0       17.01       14.56      0.92 o 
   2  12   0       67.42       68.44      2.07 o 
   3  12   0       33.16       30.86      1.44 o 
   4  12   0       24.00       23.42      0.92 o 
   5  12   0       36.20       37.75      1.44 o 
 -12  13   0       35.80       36.60      2.20 o 
 -11  13   0       15.34       14.35      0.96 o 
 -10  13   0       15.61       16.03      1.20 o 
  -9  13   0       21.57       19.28      0.74 o 
  -8  13   0        7.74        8.65      0.46 o 
  -7  13   0        2.96        4.04      0.35 o 
  -6  13   0       15.52       16.79      0.80 o 
  -5  13   0       58.02       56.54      1.82 o 
  -4  13   0        0.06        0.62      0.36 o 
  -3  13   0      137.68      144.26      3.67 o 
  -2  13   0       33.45       29.54      1.16 o 
  -1  13   0       27.45       30.77      1.10 o 
   0  13   0       11.77       12.18      0.85 o 
   1  13   0       38.83       38.04      1.43 o 
   2  13   0        3.65        2.99      0.62 o 
   3  13   0       40.96       41.37      2.15 o 
   4  13   0       64.61       75.35      3.46 o 
 -11  14   0        1.85        1.82      0.51 o 
 -10  14   0        2.17        1.84      0.48 o 
  -9  14   0       68.78       72.13      2.61 o 
  -8  14   0        2.25        1.84      0.67 o 
  -7  14   0       68.71       65.93      4.17 o 
  -6  14   0       48.10       52.55      1.82 o 
  -5  14   0       30.25       31.93      1.33 o 
  -4  14   0       56.29       58.96      2.01 o 
  -3  14   0       79.48       78.23      1.73 o 
  -2  14   0      123.77      119.91      2.91 o 
  -1  14   0       99.89      102.17      2.40 o 
   0  14   0        0.80        1.64      0.47 o 
   1  14   0       35.22       33.44      1.39 o 
   2  14   0       57.48       55.21      2.66 o 
   3  14   0       36.82       37.85      2.33 o 
 -11  15   0       73.31       71.57      2.90 o 
 -10  15   0        3.10        3.30      0.45 o 
  -9  15   0        7.40        8.36      1.95 o 
  -8  15   0       39.68       40.28      1.45 o 
  -7  15   0        7.42        7.74      0.80 o 
  -6  15   0       15.25       13.41      0.91 o 
  -5  15   0       10.84       11.87      0.87 o 
  -4  15   0       11.23       10.10      0.91 o 
  -3  15   0       54.03       57.02      1.79 o 
  -2  15   0        5.70        6.21      0.59 o 
  -1  15   0      143.80      145.14      4.46 o 
   0  15   0       12.58       10.71      0.87 o 
   1  15   0       14.17       14.51      1.50 o 
 -10  16   0        0.63        1.17      0.63 o 
  -9  16   0        7.73        7.66      0.93 o 
  -8  16   0       33.12       33.91      1.59 o 
  -7  16   0        1.00        1.84      0.53 o 
  -6  16   0        0.65        1.13      0.46 o 
  -5  16   0       24.08       23.83      1.26 o 
  -4  16   0      105.89      107.53      3.25 o 
  -3  16   0        0.28        0.10      0.52 o 
  -2  16   0        0.06       -0.29      0.34 o 
  -1  16   0        2.10        2.40      0.70 o 
   0  16   0       78.94       77.65      3.14 o 
  -8  17   0        3.09        2.23      0.60 o 
  -7  17   0       10.62       10.12      0.92 o 
  -6  17   0        1.99        2.16      0.56 o 
  -5  17   0        7.97        6.88      0.81 o 
  -4  17   0       15.53       15.82      1.15 o 
  -3  17   0        4.45        3.63      0.76 o 
  -2  17   0       69.27       68.84      2.70 o 
   2 -17   1        1.10        0.36      0.55 o 
   3 -17   1       21.62       25.35      1.39 o 
   4 -17   1       12.16       12.19      0.95 o 
   5 -17   1       25.95       27.59      1.27 o 
   6 -17   1        1.16        1.82      0.49 o 
   7 -17   1        3.38        4.32      0.61 o 
   8 -17   1        4.68        5.80      0.74 o 
   0 -16   1       16.47       18.03      1.45 o 
   1 -16   1        0.28        0.32      0.37 o 
   2 -16   1       38.56       44.28      1.92 o 
   3 -16   1        9.26       10.28      0.95 o 
   4 -16   1       25.31       27.04      1.27 o 
   5 -16   1        1.02        1.57      0.46 o 
   6 -16   1        1.85        2.25      0.48 o 
   7 -16   1       66.69       72.63      2.27 o 
   8 -16   1      127.24      135.45      3.77 o 
   9 -16   1       15.72       17.14      1.17 o 
  10 -16   1        3.86        3.42      0.82 o 
  -2 -15   1        1.93        1.99      0.83 o 
  -1 -15   1       41.60       46.66      2.30 o 
   0 -15   1        0.02        0.01      0.37 o 
   1 -15   1       61.47       67.01      2.62 o 
   2 -15   1       28.02       30.29      0.98 o 
   3 -15   1       36.30       37.16      1.53 o 
   4 -15   1      124.21      135.14      3.61 o 
   5 -15   1       64.73       67.46      2.06 o 
   6 -15   1        8.31        8.49      0.71 o 
   7 -15   1       54.43       51.55      1.80 o 
   8 -15   1        1.39        1.84      0.46 o 
   9 -15   1       65.53       65.26      3.74 o 
  10 -15   1       11.31        9.36      0.76 o 
  11 -15   1        9.97       10.17      1.06 o 
  -3 -14   1        6.11        6.46      1.19 o 
  -2 -14   1       15.83       14.36      1.09 o 
  -1 -14   1       72.28       72.45      2.10 o 
   0 -14   1       27.24       27.27      2.35 o 
   1 -14   1        2.90        1.93      0.71 o 
   2 -14   1       31.76       31.23      0.98 o 
   3 -14   1       98.15       94.91      2.74 o 
   4 -14   1        0.04       -0.01      0.32 o 
   5 -14   1        4.31        4.75      0.52 o 
   6 -14   1        0.50        0.66      0.35 o 
   7 -14   1        1.78        1.79      0.40 o 
   8 -14   1       91.46       93.99      1.84 o 
   9 -14   1        7.34        6.63      0.51 o 
  10 -14   1       63.63       68.11      1.66 o 
  11 -14   1       20.11       20.03      1.52 o 
  -4 -13   1       55.77       55.70      2.83 o 
  -3 -13   1       12.61       10.67      0.99 o 
  -2 -13   1       12.26       11.43      0.93 o 
  -1 -13   1       20.00       17.57      0.96 o 
   0 -13   1       39.44       39.63      1.31 o 
   1 -13   1        9.40        8.94      0.63 o 
   2 -13   1      109.37      105.98      3.54 o 
   3 -13   1       92.48       98.55      2.73 o 
   4 -13   1       50.90       52.83      1.62 o 
   5 -13   1       14.91       13.29      0.64 o 
   6 -13   1      120.49      119.19      2.56 o 
   7 -13   1        4.40        3.73      0.49 o 
   8 -13   1       16.92       15.60      0.61 o 
   9 -13   1       19.37       16.45      1.25 o 
  10 -13   1       29.51       31.71      1.00 o 
  11 -13   1        2.57        1.90      0.80 o 
  12 -13   1        3.11        1.72      0.80 o 
  -5 -12   1       14.22       14.71      0.92 o 
  -4 -12   1        0.92        1.36      0.34 o 
  -3 -12   1       28.29       26.58      1.30 o 
  -2 -12   1       42.61       44.71      1.57 o 
  -1 -12   1        4.82        5.83      0.61 o 
   0 -12   1      110.07      112.20      2.46 o 
   1 -12   1       54.00       56.68      2.78 o 
   2 -12   1       11.07       12.83      0.55 o 
   3 -12   1        0.76       -0.06      0.25 o 
   4 -12   1        2.42        3.66      0.35 o 
   5 -12   1       32.98       31.63      0.70 o 
   6 -12   1        2.75        2.56      0.33 o 
   7 -12   1        0.24       -0.02      0.20 o 
   8 -12   1       86.03       81.96      1.53 o 
   9 -12   1       20.16       19.60      0.77 o 
  10 -12   1        9.85        9.90      0.66 o 
  11 -12   1        1.14        2.00      0.48 o 
  12 -12   1       23.10       19.15      1.81 o 
  -6 -11   1        0.42        1.41      0.57 o 
  -5 -11   1        5.95        8.30      0.71 o 
  -4 -11   1        0.02       -0.46      0.30 o 
  -3 -11   1        2.78        3.48      0.40 o 
  -2 -11   1        1.59        0.82      0.37 o 
  -1 -11   1        9.66        9.15      1.09 o 
   0 -11   1      176.36      174.39      3.39 o 
   1 -11   1        7.63        7.53      0.50 o 
   2 -11   1      210.08      207.41      3.60 o 
   3 -11   1      216.64      196.76      5.42 o 
   4 -11   1      130.51      111.57      2.22 o 
   5 -11   1       12.34       12.11      0.56 o 
   6 -11   1      253.16      248.00      3.30 o 
   7 -11   1      268.99      261.31      3.56 o 
   8 -11   1       20.57       22.71      0.74 o 
   9 -11   1        0.34        0.55      0.30 o 
  10 -11   1       25.95       25.46      0.91 o 
  11 -11   1       30.27       26.67      1.00 o 
  12 -11   1        0.62        0.92      0.75 o 
  -7 -10   1        0.11        0.19      0.75 o 
  -6 -10   1       27.56       28.19      1.34 o 
  -5 -10   1        7.92        8.95      0.73 o 
  -4 -10   1       22.97       23.83      0.93 o 
  -3 -10   1      136.94      133.68      2.59 o 
  -2 -10   1       36.86       32.65      0.92 o 
  -1 -10   1        4.17        3.17      0.43 o 
   0 -10   1      113.37      114.97      3.46 o 
   1 -10   1        1.54        1.03      0.24 o 
   2 -10   1        4.34        2.68      0.20 o 
   3 -10   1       51.06       53.61      1.34 o 
   4 -10   1      408.79      418.27      6.40 o 
   5 -10   1       46.27       48.35      1.14 o 
   6 -10   1     1140.30     1097.16     12.98 o 
   7 -10   1        8.91        7.51      0.45 o 
   8 -10   1      112.03      105.75      1.85 o 
   9 -10   1      316.46      301.86      4.27 o 
  10 -10   1        5.33        4.52      0.50 o 
  11 -10   1        0.02       -0.12      0.34 o 
  12 -10   1      165.17      163.74      5.50 o 
  13 -10   1        8.38        9.45      1.48 o 
  -8  -9   1       13.37       13.49      1.74 o 
  -7  -9   1       37.52       41.52      1.90 o 
  -6  -9   1        0.00        0.09      0.40 o 
  -5  -9   1        0.00        0.05      0.31 o 
  -4  -9   1        2.64        3.67      0.47 o 
  -3  -9   1        4.66        4.44      0.46 o 
  -2  -9   1        0.18        0.03      0.22 o 
  -1  -9   1     1390.17     1321.99     21.21 o 
   0  -9   1      211.98      207.81      4.06 o 
   1  -9   1      130.11      135.04      1.82 o 
   2  -9   1      410.49      462.11      4.14 o 
   3  -9   1        1.70        3.22      0.41 o 
   4  -9   1      268.60      270.66      3.13 o 
   5  -9   1      875.34      850.42      8.24 o 
   6  -9   1       24.78       23.01      0.63 o 
   7  -9   1        7.71        7.88      0.45 o 
   8  -9   1        0.00        0.16      0.23 o 
   9  -9   1       28.22       30.68      0.94 o 
  10  -9   1        0.45        0.48      0.31 o 
  11  -9   1       68.45       65.14      1.23 o 
  12  -9   1       15.06       14.98      0.73 o 
  13  -9   1        2.87        2.51      0.46 o 
  -8  -8   1       67.77       62.61      3.26 o 
  -7  -8   1      232.62      232.73      5.32 o 
  -6  -8   1       12.64       13.16      0.88 o 
  -5  -8   1       31.67       32.08      1.10 o 
  -4  -8   1        8.41        7.29      0.57 o 
  -3  -8   1        6.34        4.98      0.43 o 
  -2  -8   1      136.77      132.55      2.21 o 
  -1  -8   1       23.86       21.55      0.48 o 
   0  -8   1       33.78       27.72      0.68 o 
   1  -8   1       65.25       62.24      0.86 o 
   2  -8   1      245.34      284.03      3.20 o 
   3  -8   1      184.12      184.42      3.74 o 
   4  -8   1       18.02       17.14      0.42 o 
   5  -8   1        1.71        1.13      0.19 o 
   6  -8   1      182.73      166.44      2.39 o 
   7  -8   1        1.20        0.50      0.19 o 
   8  -8   1        0.12        0.26      0.15 o 
   9  -8   1      251.38      235.67      2.76 o 
  10  -8   1        0.06       -0.06      0.21 o 
  11  -8   1        9.27        9.45      0.58 o 
  12  -8   1       88.00       85.98      1.82 o 
  13  -8   1        7.51        8.30      0.84 o 
  -9  -7   1        2.44        2.47      1.14 o 
  -8  -7   1       28.38       33.65      2.39 o 
  -7  -7   1        3.11        3.65      0.73 o 
  -6  -7   1        2.83        2.38      0.46 o 
  -5  -7   1       18.05       12.26      0.76 o 
  -4  -7   1       96.98       84.62      1.77 o 
  -3  -7   1        7.11        9.96      0.57 o 
  -2  -7   1      197.28      202.76      2.82 o 
   0  -7   1        0.69        0.58      0.11 o 
   1  -7   1       75.36       85.55      1.33 o 
   2  -7   1      840.18      877.82     11.79 o 
   3  -7   1       47.69       53.94      0.83 o 
   4  -7   1       13.29       11.95      0.31 o 
   5  -7   1      711.32      689.10      7.33 o 
   6  -7   1       54.18       51.42      0.94 o 
   7  -7   1       17.86       15.36      0.46 o 
   8  -7   1      137.19      127.41      1.67 o 
   9  -7   1        6.55        5.03      0.36 o 
  10  -7   1      113.52      112.13      1.69 o 
  11  -7   1       36.11       36.10      1.13 o 
  12  -7   1       58.28       59.90      1.52 o 
  13  -7   1       26.29       26.75      1.38 o 
 -10  -6   1        0.11        0.21      0.60 o 
  -9  -6   1       11.96        9.04      1.60 o 
  -8  -6   1       13.07       10.86      0.60 o 
  -7  -6   1       28.01       27.63      0.92 o 
  -6  -6   1      164.52      139.03      1.80 o 
  -5  -6   1      157.14      134.15      1.68 o 
  -4  -6   1      109.77      103.98      1.71 o 
  -3  -6   1       26.38       23.50      0.63 o 
  -2  -6   1      350.43      353.92      5.05 o 
  -1  -6   1       25.01       26.12      0.62 o 
   0  -6   1      237.18      250.87      3.75 o 
   2  -6   1       80.33       80.74      2.60 o 
   3  -6   1      174.11      155.30      2.42 o 
   4  -6   1      133.19      149.14      1.77 o 
   5  -6   1        0.00        0.00      0.07 o 
   6  -6   1      461.49      467.13      5.83 o 
   7  -6   1       87.72       89.00      1.36 o 
   8  -6   1      103.69      105.82      1.62 o 
   9  -6   1        2.46        3.49      0.35 o 
  10  -6   1       10.41       11.58      0.57 o 
  11  -6   1       18.82       17.36      0.73 o 
  12  -6   1       29.48       31.47      1.03 o 
  13  -6   1       30.22       35.34      1.71 o 
 -10  -5   1        7.40        7.94      0.85 o 
  -9  -5   1       28.41       32.46      0.90 o 
  -8  -5   1        0.02        0.02      0.23 o 
  -7  -5   1       37.57       35.42      0.88 o 
  -6  -5   1      102.85       89.06      1.33 o 
  -5  -5   1      121.01      102.15      1.29 o 
  -4  -5   1      135.21      170.19      1.84 o 
  -3  -5   1      143.49      152.20      1.58 o 
  -2  -5   1      208.04      253.69      9.21 o 
  -1  -5   1      759.59      789.80      9.18 o 
   0  -5   1       85.31       96.31      1.27 o 
   1  -5   1       36.76       30.14      0.54 o 
   2  -5   1       76.13       81.72      2.53 o 
   3  -5   1      193.68      182.95      2.37 o 
   4  -5   1       24.15       24.72      0.57 o 
   5  -5   1       33.49       48.76      0.99 o 
   6  -5   1        4.19        5.68      0.54 o 
   7  -5   1      233.57      197.87      2.97 o 
   8  -5   1       36.58       37.60      1.70 o 
   9  -5   1       16.68       17.64      0.66 o 
  10  -5   1        6.72        8.54      0.56 o 
  11  -5   1       45.93       44.21      1.08 o 
  12  -5   1       29.73       26.30      1.94 o 
  13  -5   1        0.27        0.14      0.50 o 
 -11  -4   1        0.94        0.45      0.39 o 
 -10  -4   1        4.34        4.38      0.55 o 
  -9  -4   1      108.68      122.54      2.31 o 
  -8  -4   1       14.52       14.53      0.62 o 
  -7  -4   1       72.61       67.92      1.13 o 
  -6  -4   1       78.07       80.40      0.95 o 
  -5  -4   1      149.10      136.28      1.34 o 
  -4  -4   1       10.27        8.84      0.24 o 
  -3  -4   1      277.07      284.66      2.77 o 
  -2  -4   1     1027.64     1187.86     17.24 o 
  -1  -4   1      174.99      193.68      3.51 o 
   0  -4   1      636.67      676.30     11.25 o 
   1  -4   1       43.62       59.74      1.88 o 
   2  -4   1     1196.57     1044.08    158.63 o 
   3  -4   1      182.80      198.95      3.54 o 
   4  -4   1       65.34       81.52      1.11 o 
   5  -4   1      117.60      141.09     10.78 o 
   6  -4   1       55.21       64.34      1.16 o 
   7  -4   1       15.30       17.43      0.54 o 
   8  -4   1        4.26        7.63      0.42 o 
   9  -4   1        1.20        1.78      0.21 o 
  10  -4   1       69.38       73.90      1.16 o 
  11  -4   1        0.00       -0.40      0.34 o 
  12  -4   1       52.20       51.05      1.84 o 
 -11  -3   1       27.16       27.45      1.39 o 
 -10  -3   1        5.31        4.02      0.64 o 
  -9  -3   1       68.01       72.03      1.22 o 
  -8  -3   1        5.86        6.13      0.35 o 
  -7  -3   1       48.01       41.17      0.73 o 
  -6  -3   1       69.68       60.35      0.78 o 
  -5  -3   1        1.38        3.04      0.20 o 
  -4  -3   1       10.85       12.58      0.28 o 
  -3  -3   1      720.63      815.94      7.49 o 
  -2  -3   1      232.23      237.88      2.28 o 
  -1  -3   1      273.91      290.32      5.01 o 
   1  -3   1      413.39      435.93     10.64 o 
   2  -3   1      180.78      160.59      2.41 o 
   4  -3   1       33.85       46.52      0.69 o 
   5  -3   1        0.14        0.27      0.14 o 
   6  -3   1       31.83       28.30      0.49 o 
   7  -3   1      177.79      168.65      1.97 o 
   8  -3   1       34.25       34.25      0.71 o 
   9  -3   1        4.89        4.89      0.42 o 
  10  -3   1        2.41        2.27      0.34 o 
  11  -3   1       24.76       23.50      0.85 o 
  12  -3   1       11.29        9.52      0.94 o 
 -11  -2   1        0.40        0.76      0.31 o 
 -10  -2   1       75.95       88.25      1.45 o 
  -9  -2   1        4.06        4.48      0.36 o 
  -8  -2   1        6.68        9.11      0.41 o 
  -7  -2   1       31.38       26.83      0.58 o 
  -6  -2   1      285.65      292.94      2.47 o 
  -5  -2   1        1.95        1.61      0.13 o 
  -4  -2   1       21.71       23.26      0.33 o 
  -3  -2   1        0.45        0.07      0.10 o 
  -2  -2   1        1.86        2.95      0.25 o 
  -1  -2   1       43.63       40.88      0.69 o 
   0  -2   1      556.96      575.47     13.74 o 
   1  -2   1        9.99        8.10      0.43 o 
   3  -2   1     1553.76     1539.61     25.43 o 
   4  -2   1        1.21        1.51      0.14 o 
   5  -2   1      207.67      216.44      2.95 o 
   6  -2   1     1590.19     1553.06     13.17 o 
   7  -2   1      149.86      157.47      1.74 o 
   8  -2   1       13.02       15.26      0.51 o 
   9  -2   1      159.35      159.17      2.19 o 
  10  -2   1      103.32      107.60      1.86 o 
  11  -2   1        1.88        1.66      0.31 o 
  12  -2   1        3.37        2.42      0.45 o 
 -12  -1   1        2.61        3.29      0.43 o 
 -11  -1   1       32.43       31.51      0.84 o 
 -10  -1   1       47.08       52.64      1.06 o 
  -9  -1   1        1.72        2.34      0.29 o 
  -8  -1   1       63.87       65.86      1.01 o 
  -7  -1   1      389.94      394.11      3.63 o 
  -6  -1   1       56.52       44.42      0.58 o 
  -5  -1   1       27.04       16.63      0.33 o 
  -4  -1   1       77.21       72.41      1.10 o 
  -2  -1   1      140.37      146.99      1.64 o 
  -1  -1   1      298.19      288.93      3.99 o 
   0  -1   1      231.32      236.46      5.70 o 
   2  -1   1      533.39      570.47      7.88 o 
   3  -1   1     1312.29     1311.51     30.26 o 
   4  -1   1        1.43        2.96      0.16 o 
   5  -1   1      206.31      206.30      1.76 o 
   6  -1   1     2253.42     2185.79     19.85 o 
   7  -1   1      494.61      485.07      4.15 o 
   8  -1   1       41.73       35.43      0.68 o 
   9  -1   1        4.91        5.27      0.39 o 
  10  -1   1       16.47       15.81      0.58 o 
  11  -1   1        0.77        0.62      0.27 o 
  12  -1   1        3.12        2.95      0.40 o 
 -12   0   1        3.57        3.69      0.44 o 
 -11   0   1        2.70        2.71      0.33 o 
 -10   0   1       36.39       35.66      0.79 o 
  -9   0   1        0.01        0.08      0.18 o 
  -8   0   1       67.39       69.81      1.04 o 
  -7   0   1      225.93      216.58      2.05 o 
  -6   0   1      716.99      677.60      5.00 o 
  -5   0   1       58.94       53.74      0.66 o 
  -4   0   1     1068.77     1136.69     11.33 o 
  -3   0   1      779.94      861.01      9.77 o 
  -2   0   1      229.37      259.56      3.17 o 
   2   0   1      115.40      111.51      1.74 o 
   3   0   1        2.20        3.14      0.23 o 
   4   0   1       57.35       81.87      1.03 o 
   5   0   1      473.01      448.71      3.23 o 
   6   0   1      171.18      178.17      1.56 o 
   7   0   1       29.77       27.02      0.57 o 
   8   0   1        0.43        0.81      0.31 o 
   9   0   1        6.94        9.67      0.45 o 
  10   0   1       24.22       22.36      0.65 o 
  11   0   1        0.99        0.73      0.30 o 
 -12   1   1        5.14        5.62      0.45 o 
 -11   1   1        2.84        3.09      0.33 o 
 -10   1   1        1.95        2.62      0.29 o 
  -9   1   1       66.20       64.35      1.03 o 
  -8   1   1       19.40       19.73      0.43 o 
  -7   1   1      133.43      122.32      1.32 o 
  -6   1   1       17.25       18.67      0.36 o 
  -5   1   1        4.91        7.21      0.28 o 
  -4   1   1      120.45      126.32      1.28 o 
  -3   1   1       14.04       10.07      0.91 o 
  -2   1   1      260.61      243.81      3.00 o 
   1   1   1      906.62      931.54     21.42 o 
   2   1   1      632.07      675.92      6.77 o 
   3   1   1       43.09       49.30      0.81 o 
   4   1   1       40.46       42.47      0.56 o 
   5   1   1       24.25       19.57      0.36 o 
   6   1   1       46.46       52.55      0.75 o 
   7   1   1      115.71      109.51      1.40 o 
   8   1   1        0.54        0.45      0.20 o 
   9   1   1       58.93       65.15      1.17 o 
  10   1   1       18.85       16.67      0.70 o 
  11   1   1       33.10       32.31      0.94 o 
 -13   2   1        4.30        5.11      0.44 o 
 -12   2   1       74.81       74.60      1.26 o 
 -11   2   1        8.72       10.49      0.60 o 
 -10   2   1       80.43       80.10      1.66 o 
  -9   2   1      116.80      114.00      1.20 o 
  -8   2   1      575.33      552.87      4.46 o 
  -7   2   1      355.99      346.29      3.03 o 
  -6   2   1      369.64      317.74      2.98 o 
  -5   2   1      235.13      279.32      2.83 o 
  -4   2   1      163.21      172.06      1.97 o 
  -1   2   1      158.34      173.09      7.21 o 
   0   2   1       15.24        8.84      0.30 o 
   1   2   1       35.75       37.26      1.02 o 
   3   2   1     1743.98     2004.16     26.27 o 
   4   2   1       34.89       24.34      0.38 o 
   5   2   1      164.85      162.67      1.43 o 
   6   2   1       68.21       72.20      0.91 o 
   7   2   1       13.67       14.87      0.45 o 
   8   2   1       32.12       29.91      0.72 o 
   9   2   1      120.18      127.75      1.98 o 
  10   2   1       15.58       14.96      0.67 o 
  11   2   1        7.91        7.73      1.05 o 
 -13   3   1       40.71       41.00      1.36 o 
 -12   3   1        2.24        2.48      0.36 o 
 -11   3   1        1.71        2.29      0.44 o 
 -10   3   1      144.46      144.64      1.67 o 
  -9   3   1        7.88        7.25      0.37 o 
  -8   3   1       37.51       31.95      0.58 o 
  -7   3   1      279.07      275.24      2.51 o 
  -6   3   1      200.90      196.86      1.93 o 
  -5   3   1      754.64      828.48      7.20 o 
  -4   3   1     1550.84     1608.34     21.15 o 
  -3   3   1      352.62      374.91      5.33 o 
  -1   3   1      377.74      403.38      5.59 o 
   0   3   1      663.60      682.38     15.84 o 
   1   3   1      993.64      956.81     19.78 o 
   2   3   1       44.08       57.13      0.63 o 
   3   3   1       30.85       27.27      0.58 o 
   4   3   1       45.99       51.87      0.76 o 
   5   3   1        3.07        0.49      0.13 o 
   6   3   1       50.46       46.84      0.89 o 
   7   3   1       97.36       93.39      1.36 o 
   8   3   1      111.27      116.31      1.66 o 
   9   3   1       26.89       28.41      0.79 o 
  10   3   1        0.06       -0.45      0.33 o 
 -13   4   1        4.35        5.64      0.77 o 
 -12   4   1       11.80       12.68      0.87 o 
 -11   4   1      172.74      182.60      2.37 o 
 -10   4   1       59.77       55.33      0.92 o 
  -9   4   1      341.55      328.96      3.31 o 
  -8   4   1      238.13      227.59      2.36 o 
  -7   4   1       25.45       29.94      0.52 o 
  -6   4   1        9.75        9.95      0.28 o 
  -5   4   1        0.13        0.59      0.41 o 
  -4   4   1     1151.21     1269.48     13.16 o 
  -3   4   1      316.47      325.57      4.86 o 
  -2   4   1      774.07      847.32     11.55 o 
  -1   4   1       27.93       40.89      1.07 o 
   0   4   1        2.86        4.85      0.28 o 
   1   4   1       27.04       41.81      0.70 o 
   2   4   1       42.17       62.85      0.70 o 
   3   4   1        4.48        1.69      0.12 o 
   4   4   1       16.27       10.70      0.29 o 
   5   4   1      357.00      312.79      2.94 o 
   6   4   1        4.43        5.99      0.36 o 
   7   4   1        5.94        4.62      0.38 o 
   8   4   1       50.03       54.99      1.20 o 
   9   4   1        9.81        7.74      0.56 o 
  10   4   1       13.75       12.90      0.77 o 
 -13   5   1        0.01        0.11      0.48 o 
 -12   5   1       60.88       62.98      1.40 o 
 -11   5   1       25.91       25.04      0.85 o 
 -10   5   1        1.53        1.75      0.33 o 
  -9   5   1       75.09       57.07      1.06 o 
  -8   5   1       18.38       17.71      0.62 o 
  -7   5   1       28.91       30.73      0.64 o 
  -6   5   1       36.38       42.27      1.01 o 
  -5   5   1        9.64        9.02      0.71 o 
  -4   5   1      119.95      120.43      1.45 o 
  -3   5   1        0.93        0.19      0.09 o 
  -1   5   1      204.30      230.10      2.27 o 
   0   5   1      110.80      125.65      1.47 o 
   1   5   1       59.18       81.57      1.20 o 
   2   5   1      835.49      894.54      6.50 o 
   3   5   1       93.57       93.37      1.02 o 
   4   5   1       45.30       32.99      0.66 o 
   5   5   1       79.51       65.24      1.07 o 
   6   5   1       22.97       25.47      0.76 o 
   7   5   1        0.25       -0.17      0.23 o 
   8   5   1        7.83        6.82      0.50 o 
   9   5   1       27.95       29.82      0.90 o 
 -13   6   1        2.85        2.00      0.53 o 
 -12   6   1        0.00       -0.38      0.28 o 
 -11   6   1        6.02        5.23      0.47 o 
 -10   6   1       22.02       23.94      0.76 o 
  -9   6   1      593.97      506.96      5.81 o 
  -8   6   1      286.44      251.35      3.11 o 
  -7   6   1       89.09       99.52      1.45 o 
  -6   6   1      253.06      242.09      3.63 o 
  -5   6   1       32.77       33.37      0.51 o 
  -4   6   1        0.65        1.61      0.34 o 
  -3   6   1      482.36      532.92      5.63 o 
  -2   6   1      280.78      325.65      3.22 o 
  -1   6   1      259.45      315.58      3.08 o 
   0   6   1      570.65      594.19      6.26 o 
   1   6   1       90.63       96.87      3.05 o 
   2   6   1      155.06      158.94      2.76 o 
   3   6   1       25.23       31.03      0.81 o 
   4   6   1       13.19       16.31      0.42 o 
   5   6   1       21.16       12.91      0.60 o 
   6   6   1       84.19       84.57      1.68 o 
   7   6   1      139.75      148.44      2.42 o 
   8   6   1      121.51      130.82      3.03 o 
   9   6   1        0.66        0.55      0.41 o 
 -13   7   1       16.22       16.42      0.91 o 
 -12   7   1       12.51       11.14      0.75 o 
 -11   7   1        6.34        5.52      0.47 o 
 -10   7   1       21.81       23.38      0.74 o 
  -9   7   1       11.42       11.27      0.53 o 
  -8   7   1      143.83      125.71      1.79 o 
  -7   7   1        1.11        1.00      0.18 o 
  -6   7   1      427.46      407.46      4.01 o 
  -5   7   1      492.78      495.95      6.04 o 
  -4   7   1       34.66       41.07      1.11 o 
  -3   7   1      201.93      239.85      3.00 o 
  -2   7   1        0.04        0.10      0.08 o 
  -1   7   1       66.06       76.80      1.00 o 
   1   7   1      146.80      129.87      2.13 o 
   2   7   1       80.02       81.70      1.59 o 
   3   7   1      146.57      144.79      2.54 o 
   4   7   1        2.46        2.71      0.41 o 
   5   7   1        2.92        2.84      0.45 o 
   6   7   1        0.41        1.66      0.90 o 
   7   7   1       10.29        9.32      1.17 o 
   8   7   1      303.16      304.79      9.22 o 
 -13   8   1      158.33      162.77      3.73 o 
 -12   8   1        0.11       -0.66      0.43 o 
 -11   8   1        3.52        2.34      0.46 o 
 -10   8   1        5.99        5.01      0.57 o 
  -9   8   1        3.86        3.48      0.46 o 
  -8   8   1       32.31       30.68      0.67 o 
  -7   8   1      335.19      327.30      4.32 o 
  -6   8   1      434.22      396.30      5.00 o 
  -5   8   1       17.36       16.35      0.49 o 
  -4   8   1       78.43       71.11      0.89 o 
  -3   8   1       59.01       59.36      0.86 o 
  -2   8   1      314.12      319.86      3.53 o 
  -1   8   1        0.99        2.86      0.31 o 
   0   8   1      123.39      121.49      1.93 o 
   1   8   1     2616.75     2366.89     41.77 o 
   2   8   1        1.24        2.24      0.32 o 
   3   8   1       43.58       38.08      1.10 o 
   4   8   1       13.63       16.64      0.87 o 
   5   8   1        0.27        0.15      0.33 o 
   6   8   1       16.09       14.66      1.23 o 
   7   8   1      141.31      137.75      5.13 o 
   8   8   1       81.18       90.70      4.14 o 
 -13   9   1      147.99      160.61      3.47 o 
 -12   9   1       93.18       99.17      1.74 o 
 -11   9   1       12.88       12.60      0.65 o 
 -10   9   1       47.81       53.54      1.00 o 
  -9   9   1      117.34      119.28      2.10 o 
  -8   9   1       61.28       60.93      1.28 o 
  -7   9   1        0.69        0.80      0.24 o 
  -6   9   1      500.20      481.01      7.14 o 
  -5   9   1      100.18       93.74      1.27 o 
  -4   9   1       22.47       23.41      0.50 o 
  -3   9   1      139.10      137.74      1.88 o 
  -2   9   1        0.53        1.59      0.22 o 
  -1   9   1      217.73      221.14      4.06 o 
   0   9   1       25.59       28.71      0.57 o 
   1   9   1      257.22      238.26      3.59 o 
   2   9   1       15.94       18.21      0.72 o 
   3   9   1       33.49       35.05      2.09 o 
   4   9   1        1.98        3.91      0.51 o 
   5   9   1       79.02       75.55      1.92 o 
   6   9   1       22.15       27.42      3.28 o 
   7   9   1        9.09        9.31      1.49 o 
 -13  10   1       55.90       57.03      3.05 o 
 -12  10   1      128.91      134.14      2.94 o 
 -11  10   1       33.57       33.58      1.12 o 
 -10  10   1        0.50        0.65      0.33 o 
  -9  10   1        1.28        0.68      0.30 o 
  -8  10   1       58.39       56.85      1.22 o 
  -7  10   1        0.58        0.65      0.23 o 
  -6  10   1      102.70       95.08      1.35 o 
  -5  10   1        8.47        9.78      0.41 o 
  -4  10   1        0.06        0.25      0.17 o 
  -3  10   1        8.43       17.17      0.55 o 
  -2  10   1       22.84       25.78      1.28 o 
  -1  10   1        1.88        2.15      0.35 o 
   0  10   1      199.95      185.36      3.64 o 
   1  10   1       48.73       41.60      1.25 o 
   2  10   1      156.00      151.81      2.65 o 
   3  10   1       10.10       12.88      0.76 o 
   4  10   1       66.41       79.42      1.91 o 
   5  10   1       10.43       10.08      0.81 o 
   6  10   1       48.68       43.53      1.92 o 
 -13  11   1        9.10        8.31      1.41 o 
 -12  11   1       10.81       12.62      1.11 o 
 -11  11   1        3.37        3.53      0.49 o 
 -10  11   1        9.57        8.87      0.62 o 
  -9  11   1       20.69       20.44      0.76 o 
  -8  11   1       14.10       13.29      0.69 o 
  -7  11   1       48.94       46.97      0.89 o 
  -6  11   1       28.93       26.81      0.99 o 
  -5  11   1       58.55       54.00      1.13 o 
  -4  11   1       97.48       96.25      2.04 o 
  -3  11   1      402.07      340.67      5.82 o 
  -2  11   1       25.75       22.49      1.01 o 
  -1  11   1        0.18       -0.19      0.43 o 
   0  11   1       98.67       97.90      2.31 o 
   1  11   1       15.70       15.77      0.89 o 
   2  11   1       12.33       10.60      0.71 o 
   3  11   1       81.00       92.52      1.99 o 
   4  11   1       41.97       39.97      1.92 o 
   5  11   1        6.82        8.33      1.02 o 
 -12  12   1        0.11       -0.14      0.45 o 
 -11  12   1        0.59        0.79      0.32 o 
 -10  12   1       72.36       76.36      1.43 o 
  -9  12   1        5.65        5.52      0.42 o 
  -8  12   1        1.58        2.14      0.38 o 
  -7  12   1       46.60       46.97      1.14 o 
  -6  12   1      274.00      274.81      4.23 o 
  -5  12   1      133.59      139.29      3.78 o 
  -4  12   1       45.71       40.86      1.79 o 
  -3  12   1       78.34       71.14      1.64 o 
  -2  12   1        4.08        3.51      0.62 o 
  -1  12   1        1.85        1.83      0.39 o 
   0  12   1       61.12       58.95      1.72 o 
   1  12   1       34.94       36.20      2.58 o 
   2  12   1      117.67      115.78      2.96 o 
   3  12   1        3.07        2.43      0.40 o 
   4  12   1       96.84       98.10      3.48 o 
 -12  13   1        6.10        6.62      0.82 o 
 -11  13   1        0.01       -0.08      0.30 o 
 -10  13   1        9.94       10.80      0.64 o 
  -9  13   1        0.01       -0.08      0.30 o 
  -8  13   1        0.88        0.76      0.29 o 
  -7  13   1       51.77       54.95      1.24 o 
  -6  13   1       21.18       20.50      0.68 o 
  -5  13   1      102.95      100.79      2.05 o 
  -4  13   1        0.53        0.07      0.24 o 
  -3  13   1        0.53        1.09      0.45 o 
  -2  13   1        6.09        8.01      0.63 o 
  -1  13   1       11.74       11.58      0.80 o 
   0  13   1      231.01      235.71      4.71 o 
   1  13   1        4.09        5.33      0.70 o 
   2  13   1       93.07       98.28      2.75 o 
   3  13   1      135.20      146.29      5.06 o 
 -11  14   1       11.81        9.19      1.18 o 
 -10  14   1        0.37        0.30      0.35 o 
  -9  14   1        0.01        0.27      0.30 o 
  -8  14   1       25.94       26.83      1.11 o 
  -7  14   1      122.80      137.07      4.53 o 
  -6  14   1        0.91        0.41      0.41 o 
  -5  14   1        4.63        4.84      0.40 o 
  -4  14   1        9.18       10.68      0.84 o 
  -3  14   1       31.36       33.86      1.42 o 
  -2  14   1        3.13        4.78      0.55 o 
  -1  14   1        0.02        0.42      0.39 o 
   0  14   1       57.75       54.72      2.30 o 
   1  14   1        1.45        1.13      0.51 o 
   2  14   1       29.03       29.73      2.01 o 
 -11  15   1        1.24       -0.14      0.66 o 
 -10  15   1        0.00       -0.11      0.50 o 
  -9  15   1        1.23        0.95      0.48 o 
  -8  15   1       18.67       20.92      1.33 o 
  -7  15   1       57.81       57.96      2.17 o 
  -6  15   1        2.01        1.48      0.52 o 
  -5  15   1        7.07        4.67      0.71 o 
  -4  15   1       71.83       78.44      5.50 o 
  -3  15   1       13.87       13.20      0.77 o 
  -2  15   1        1.55        1.10      0.41 o 
  -1  15   1       15.80       13.86      0.99 o 
   0  15   1       12.59       11.79      1.31 o 
   1  15   1       87.29       83.37      3.44 o 
 -10  16   1       58.54       62.11      2.56 o 
  -9  16   1        1.62        0.56      0.60 o 
  -8  16   1        0.02        0.23      0.50 o 
  -7  16   1        0.14        0.29      0.48 o 
  -6  16   1       37.25       41.73      1.79 o 
  -5  16   1       28.79       28.67      1.51 o 
  -4  16   1      169.32      162.22      4.62 o 
  -3  16   1       71.90       79.88      1.95 o 
  -2  16   1        6.88        7.28      1.02 o 
  -1  16   1        0.01       -0.29      0.54 o 
  -8  17   1        0.63        1.07      0.55 o 
  -7  17   1       21.34       21.95      1.33 o 
  -6  17   1        0.00       -0.25      0.51 o 
  -5  17   1        1.04        0.73      0.57 o 
  -4  17   1       26.18       24.28      1.49 o 
  -3  17   1        1.32        1.20      0.63 o 
   1 -17   2       11.69        9.32      1.10 o 
   2 -17   2        0.18        0.36      0.52 o 
   3 -17   2        0.03       -0.28      0.40 o 
   4 -17   2       63.29       67.10      2.11 o 
   5 -17   2        1.02        0.40      0.36 o 
   7 -17   2        6.16        5.33      0.57 o 
   8 -17   2       96.31      102.36      2.94 o 
  -1 -16   2        7.18        6.10      1.02 o 
   0 -16   2       11.35        8.41      1.07 o 
   1 -16   2        2.00        2.71      0.45 o 
   2 -16   2       18.03       18.66      1.17 o 
   3 -16   2        0.02       -0.10      0.38 o 
   4 -16   2       12.76       14.64      0.85 o 
   5 -16   2        2.00        2.34      0.42 o 
   7 -16   2       86.57       93.84      2.64 o 
   8 -16   2        9.79        8.98      0.82 o 
   9 -16   2       17.71       19.27      1.21 o 
  10 -16   2      107.62      119.42      2.67 o 
  -2 -15   2        4.52        5.46      1.02 o 
  -1 -15   2        0.33        0.86      0.61 o 
   0 -15   2      146.81      155.64      3.32 o 
   1 -15   2        0.03       -0.29      0.28 o 
   2 -15   2       55.66       57.91      2.04 o 
   3 -15   2       34.01       35.49      1.38 o 
   4 -15   2        6.73        7.31      0.61 o 
   5 -15   2      288.00      293.93      6.73 o 
   6 -15   2      178.85      174.69      4.24 o 
   7 -15   2       99.68      100.51      2.93 o 
   8 -15   2        1.63        0.97      0.51 o 
   9 -15   2        5.17        5.25      0.68 o 
  10 -15   2        0.55       -0.12      0.56 o 
  -3 -14   2        0.67        0.81      0.72 o 
  -2 -14   2      118.99      118.41      2.97 o 
  -1 -14   2       31.34       29.98      1.69 o 
   0 -14   2        0.02       -0.24      0.35 o 
   1 -14   2       12.32       13.20      0.69 o 
   2 -14   2        7.15        6.17      0.67 o 
   3 -14   2      178.01      172.74      4.28 o 
   4 -14   2        6.10        7.08      0.54 o 
   6 -14   2      120.20      124.36      6.03 o 
   7 -14   2       47.88       50.06      1.80 o 
   8 -14   2       14.12       15.21      0.80 o 
   9 -14   2       61.21       64.44      1.74 o 
  10 -14   2        6.72        7.65      0.78 o 
  11 -14   2       17.87       16.24      1.51 o 
  -5 -13   2       25.47       26.07      2.04 o 
  -4 -13   2       82.00       85.63      3.52 o 
  -3 -13   2        0.71        0.72      0.48 o 
  -2 -13   2        0.23        0.31      0.47 o 
  -1 -13   2        2.93        2.85      0.50 o 
   0 -13   2       38.12       33.94      1.15 o 
   1 -13   2        0.92        1.10      0.31 o 
   2 -13   2       54.81       53.05      1.19 o 
   3 -13   2       98.91       91.68      2.42 o 
   5 -13   2      108.03       99.18      3.96 o 
   6 -13   2       40.86       39.73      1.03 o 
   7 -13   2        6.02        6.04      0.53 o 
   8 -13   2        0.05       -0.18      0.24 o 
   9 -13   2      102.86      101.48      2.12 o 
  10 -13   2       23.97       24.11      0.91 o 
  11 -13   2        9.10        7.33      1.09 o 
  -6 -12   2        9.49        9.07      1.11 o 
  -5 -12   2       49.07       49.50      1.96 o 
  -4 -12   2       31.83       32.01      1.49 o 
  -3 -12   2        5.54        6.13      0.86 o 
  -2 -12   2       54.14       49.76      1.62 o 
  -1 -12   2       22.25       25.07      1.03 o 
   0 -12   2       71.26       63.40      1.61 o 
   1 -12   2        8.31       10.92      0.69 o 
   2 -12   2        7.95        8.92      0.41 o 
   3 -12   2       59.55       63.86      1.69 o 
   4 -12   2        5.48        5.41      0.67 o 
   5 -12   2        5.05        5.27      0.57 o 
   6 -12   2        3.79        4.19      0.36 o 
   7 -12   2      134.00      136.10      3.76 o 
   8 -12   2        0.03        0.30      0.25 o 
   9 -12   2      136.68      135.91      3.88 o 
  10 -12   2       70.88       71.43      2.89 o 
  11 -12   2        1.44        0.91      0.48 o 
  12 -12   2       69.83       72.11      3.22 o 
  -6 -11   2      190.92      200.82      3.72 o 
  -5 -11   2       51.68       57.57      1.55 o 
  -4 -11   2       27.50       27.81      0.95 o 
  -3 -11   2       59.95       58.31      1.45 o 
  -2 -11   2        0.13        0.07      0.31 o 
  -1 -11   2      269.91      256.95      4.77 o 
   0 -11   2        5.92        5.62      0.48 o 
   1 -11   2      355.84      366.63      6.14 o 
   2 -11   2       35.79       31.69      0.71 o 
   3 -11   2       10.05       13.19      0.75 o 
   4 -11   2        3.11        3.17      0.53 o 
   5 -11   2       52.80       55.04      1.04 o 
   6 -11   2      271.30      261.12      3.16 o 
   7 -11   2        0.16        0.05      0.22 o 
   8 -11   2      185.25      189.37      2.97 o 
   9 -11   2        2.36        2.64      0.39 o 
  10 -11   2        0.00       -0.19      0.29 o 
  11 -11   2        0.03        0.61      0.37 o 
  12 -11   2       82.93       93.02      3.79 o 
  -7 -10   2        0.40        0.79      0.49 o 
  -6 -10   2        1.28        2.03      0.51 o 
  -5 -10   2       24.06       23.45      1.22 o 
  -4 -10   2        1.64        1.80      0.38 o 
  -3 -10   2       15.50       15.02      0.66 o 
  -2 -10   2       39.76       41.00      0.87 o 
  -1 -10   2      916.63      885.21     14.46 o 
   0 -10   2       14.06       13.07      0.61 o 
   1 -10   2       13.42       13.68      0.61 o 
   2 -10   2      104.49       94.33      1.26 o 
   3 -10   2       17.38       13.34      0.85 o 
   4 -10   2       38.19       34.18      1.31 o 
   5 -10   2      315.14      289.50      3.23 o 
   6 -10   2      616.98      592.24      6.58 o 
   7 -10   2       26.47       25.21      0.72 o 
   8 -10   2       14.95       17.98      0.69 o 
   9 -10   2       16.90       14.34      0.71 o 
  10 -10   2       35.65       32.80      1.05 o 
  11 -10   2       33.95       30.57      1.10 o 
  12 -10   2       16.08       13.40      1.62 o 
  -8  -9   2      115.70      112.90      4.49 o 
  -7  -9   2      112.65      122.48      2.75 o 
  -6  -9   2      350.05      358.06      5.73 o 
  -5  -9   2       71.29       75.53      1.80 o 
  -4  -9   2       11.83       11.95      0.70 o 
  -3  -9   2       43.89       47.18      1.16 o 
  -2  -9   2      265.15      253.00      3.72 o 
  -1  -9   2       18.95       17.79      0.74 o 
   0  -9   2      227.56      224.42      3.34 o 
   1  -9   2      214.27      219.65      2.74 o 
   2  -9   2       24.25       29.67      1.60 o 
   3  -9   2       39.53       38.28      1.31 o 
   4  -9   2       47.94       54.28      1.67 o 
   5  -9   2      308.40      314.35      3.52 o 
   6  -9   2      130.43      118.38      1.61 o 
   7  -9   2        6.88        7.78      0.41 o 
   8  -9   2        0.36       -0.17      0.18 o 
   9  -9   2        7.03        7.08      0.51 o 
  10  -9   2        1.08        1.70      0.34 o 
  11  -9   2        0.47        0.83      0.26 o 
  12  -9   2        3.41        3.63      0.56 o 
  -9  -8   2        5.74        5.34      1.30 o 
  -8  -8   2       15.88       12.88      1.67 o 
  -7  -8   2       17.53       20.78      1.13 o 
  -6  -8   2       62.47       54.65      1.56 o 
  -5  -8   2        7.29        8.04      0.64 o 
  -4  -8   2      115.39       98.41      1.97 o 
  -3  -8   2       19.95       17.11      0.67 o 
  -2  -8   2      432.53      423.50      5.18 o 
  -1  -8   2       24.71       24.76      0.69 o 
   0  -8   2       41.69       34.06      0.75 o 
   1  -8   2       27.74       28.66      0.50 o 
   2  -8   2       12.62       16.91      1.16 o 
   3  -8   2      474.62      522.08      9.46 o 
   4  -8   2        9.79        8.72      0.44 o 
   5  -8   2       24.11       22.57      0.49 o 
   6  -8   2        2.80        2.33      0.26 o 
   7  -8   2        0.94        2.42      0.30 o 
   8  -8   2       85.75       79.80      1.25 o 
   9  -8   2      113.25       95.86      1.42 o 
  10  -8   2        9.53        8.76      0.48 o 
  11  -8   2      130.18      131.52      1.96 o 
  12  -8   2       42.57       46.08      1.27 o 
  -9  -7   2      158.92      171.19      6.18 o 
  -8  -7   2      140.63      141.58      5.21 o 
  -7  -7   2      161.63      155.13      3.47 o 
  -6  -7   2        1.96        2.53      0.45 o 
  -5  -7   2       75.97       69.08      1.63 o 
  -4  -7   2      133.98      123.24      2.26 o 
  -3  -7   2      343.31      326.14      4.16 o 
  -2  -7   2       26.83       28.57      0.66 o 
  -1  -7   2        5.12        4.81      0.75 o 
   0  -7   2       10.93       12.99      0.44 o 
   1  -7   2      523.68      580.63      7.93 o 
   2  -7   2     2205.84     2287.64     54.51 o 
   3  -7   2       11.57       12.05      0.40 o 
   4  -7   2      146.85      132.42      1.61 o 
   5  -7   2       20.81       23.08      0.58 o 
   6  -7   2       89.25      102.77      1.93 o 
   7  -7   2        2.70        3.85      0.30 o 
   8  -7   2       13.38       14.29      0.53 o 
   9  -7   2        9.29       11.61      0.56 o 
  10  -7   2        0.02       -0.02      0.24 o 
  11  -7   2        0.06       -0.20      0.26 o 
  12  -7   2        0.55        0.56      0.37 o 
 -10  -6   2       45.81       46.18      2.77 o 
  -9  -6   2      143.22      137.50      5.31 o 
  -8  -6   2        0.43        0.39      0.50 o 
  -7  -6   2        6.97        5.18      0.39 o 
  -6  -6   2       64.83       51.03      1.01 o 
  -5  -6   2      657.24      574.07      7.11 o 
  -4  -6   2       54.25       49.76      1.04 o 
  -3  -6   2       10.62        6.26      0.37 o 
  -2  -6   2        0.15        0.20      0.12 o 
  -1  -6   2      405.01      465.67      5.46 o 
   0  -6   2      206.60      239.68      2.91 o 
   1  -6   2        2.74        2.04      0.31 o 
   2  -6   2        1.93        2.66      0.48 o 
   3  -6   2       57.62       64.13      1.23 o 
   4  -6   2      861.99      959.40     11.06 o 
   5  -6   2       19.58       24.58      0.50 o 
   6  -6   2        1.12        1.71      0.21 o 
   7  -6   2        7.08        4.53      0.34 o 
   8  -6   2        4.86        5.16      0.38 o 
   9  -6   2       44.88       43.64      1.01 o 
  10  -6   2       13.85       14.82      0.71 o 
  11  -6   2       21.58       24.74      0.82 o 
  12  -6   2        1.37        1.04      0.43 o 
 -10  -5   2        5.92        4.96      0.47 o 
  -9  -5   2       37.53       34.84      0.92 o 
  -8  -5   2        0.31        0.66      0.29 o 
  -7  -5   2        1.16        1.51      0.25 o 
  -6  -5   2       33.22       36.13      0.69 o 
  -5  -5   2        1.67        1.30      0.17 o 
  -4  -5   2      286.47      272.67      2.73 o 
  -3  -5   2     1022.24     1095.50     12.64 o 
  -2  -5   2       67.58       79.81      1.42 o 
  -1  -5   2       81.86       68.69      3.50 o 
   0  -5   2       22.27       29.84      0.70 o 
   1  -5   2       62.63       63.36      1.12 o 
   2  -5   2      672.52      704.79     17.34 o 
   3  -5   2       29.12       29.10      0.47 o 
   4  -5   2      154.99      167.76      2.26 o 
   6  -5   2      295.95      309.01      3.94 o 
   7  -5   2      247.99      247.69      3.36 o 
   8  -5   2       43.88       36.85      1.26 o 
   9  -5   2        3.74        4.02      0.39 o 
  10  -5   2        0.16        0.21      0.28 o 
  11  -5   2       16.32       16.88      0.83 o 
  12  -5   2        0.33        0.88      0.79 o 
 -11  -4   2       12.88       13.33      0.77 o 
 -10  -4   2        0.02        0.04      0.30 o 
  -9  -4   2       19.29       20.53      0.82 o 
  -8  -4   2        0.00        0.25      0.21 o 
  -7  -4   2       73.52       60.89      0.99 o 
  -6  -4   2       98.75       90.45      1.02 o 
  -5  -4   2      298.23      289.27      2.51 o 
  -4  -4   2        0.43        1.05      0.14 o 
  -3  -4   2      413.69      461.36      4.02 o 
  -2  -4   2      194.15      200.42      2.26 o 
  -1  -4   2      914.57      962.72     12.62 o 
   0  -4   2       14.42       21.82      0.47 o 
   1  -4   2        0.32        0.80      0.19 o 
   2  -4   2        9.87       12.54      0.62 o 
   3  -4   2     1081.35     1108.50     14.70 o 
   4  -4   2      403.79      472.51      6.51 o 
   5  -4   2      106.91      115.40      8.38 o 
   6  -4   2       14.74       13.84      0.49 o 
   7  -4   2       18.28       23.90      0.52 o 
   8  -4   2       40.93       41.84      0.74 o 
   9  -4   2        7.04        5.98      0.38 o 
  10  -4   2       12.65       12.87      0.70 o 
  11  -4   2       21.71       23.25      2.26 o 
  12  -4   2       25.94       27.55      2.06 o 
 -11  -3   2       17.40       14.53      0.82 o 
 -10  -3   2       86.98       86.19      1.93 o 
  -9  -3   2       76.82       82.09      1.23 o 
  -8  -3   2        2.66        2.35      0.25 o 
  -7  -3   2      128.34      136.78      1.65 o 
  -6  -3   2      118.25      139.18      1.41 o 
  -5  -3   2      199.62      169.28      1.72 o 
  -4  -3   2      475.27      512.11      3.79 o 
  -3  -3   2       47.05       59.25      0.68 o 
  -2  -3   2     1508.24     1548.79     24.61 o 
  -1  -3   2      172.89      192.27      2.81 o 
   0  -3   2      579.10      632.10     10.58 o 
   1  -3   2      380.06      409.62      5.58 o 
   2  -3   2       12.18        4.39      0.48 o 
   3  -3   2     1770.85     1676.16     39.99 o 
   4  -3   2      409.14      448.03      4.29 o 
   5  -3   2      109.87      133.47      1.46 o 
   6  -3   2        6.77        8.86      0.35 o 
   7  -3   2      238.15      251.06      2.82 o 
   8  -3   2        1.00        0.74      0.20 o 
   9  -3   2       97.97       97.26      1.44 o 
  10  -3   2        8.82        6.90      0.53 o 
  11  -3   2       24.84       24.46      0.86 o 
  12  -3   2        0.11        0.16      0.62 o 
 -12  -2   2       15.49       16.97      0.92 o 
 -11  -2   2        1.00        2.24      0.39 o 
 -10  -2   2        0.19        0.28      0.25 o 
  -9  -2   2       33.38       35.49      1.33 o 
  -8  -2   2        0.61        0.31      0.17 o 
  -7  -2   2      623.33      577.68      5.49 o 
  -6  -2   2      178.42      177.21      1.53 o 
  -5  -2   2      224.40      218.59      1.64 o 
  -4  -2   2      579.21      664.96      4.59 o 
  -3  -2   2      415.13      466.53      3.61 o 
  -2  -2   2      305.80      337.39      4.78 o 
   2  -2   2       99.43      109.94      3.05 o 
   3  -2   2     1431.04     1456.45     19.51 o 
   4  -2   2      899.00      995.56      8.36 o 
   5  -2   2      211.07      197.21      2.12 o 
   6  -2   2       39.10       34.27      0.57 o 
   7  -2   2     1232.64     1182.43     10.23 o 
   8  -2   2        2.50        1.94      0.23 o 
   9  -2   2       24.60       23.19      1.00 o 
  10  -2   2       33.94       32.15      0.92 o 
  11  -2   2        1.45        1.60      0.32 o 
  12  -2   2        0.00       -0.06      0.30 o 
 -12  -1   2        7.82        8.66      0.57 o 
 -11  -1   2        0.18        0.47      0.27 o 
 -10  -1   2        4.23        3.58      0.36 o 
  -9  -1   2        0.69        0.74      0.23 o 
  -8  -1   2       74.66       64.70      1.00 o 
  -7  -1   2      354.89      364.58      4.08 o 
  -6  -1   2      507.67      519.56      3.76 o 
  -5  -1   2       81.75       65.94      0.71 o 
  -4  -1   2       24.55       31.23      0.48 o 
  -3  -1   2       31.43       34.82      0.57 o 
  -2  -1   2       57.31       84.27      1.12 o 
  -1  -1   2      425.24      413.14     10.95 o 
   1  -1   2      236.52      241.44      4.23 o 
   2  -1   2       28.81       30.80      0.68 o 
   3  -1   2       36.43       36.69      0.49 o 
   4  -1   2      106.27      102.28      1.10 o 
   5  -1   2      163.13      197.15      1.72 o 
   6  -1   2      389.84      398.96      3.42 o 
   7  -1   2       10.90        9.79      0.36 o 
   8  -1   2      111.75      110.18      1.60 o 
   9  -1   2        0.41        0.85      0.25 o 
  10  -1   2        8.75        9.21      0.57 o 
  11  -1   2       26.34       24.35      0.76 o 
 -12   0   2        1.53        1.11      0.45 o 
 -11   0   2        5.11        5.46      0.40 o 
 -10   0   2       41.86       41.31      0.85 o 
  -9   0   2      167.40      159.91      1.93 o 
  -8   0   2       69.02       64.77      0.92 o 
  -7   0   2      138.10      135.89      1.48 o 
  -6   0   2      582.30      595.02      4.05 o 
  -5   0   2        3.14        0.81      0.10 o 
  -4   0   2       18.81       17.52      0.43 o 
  -3   0   2        5.53        5.20      0.33 o 
  -2   0   2       30.87       24.42      0.70 o 
  -1   0   2      450.61      469.84      7.87 o 
   0   0   2      125.10      126.92      1.86 o 
   1   0   2        5.50        3.94      0.15 o 
   2   0   2       30.05       33.50      0.75 o 
   3   0   2      264.28      338.83      3.58 o 
   4   0   2      202.58      200.20      2.39 o 
   5   0   2      476.42      462.27      3.67 o 
   6   0   2     1254.17     1219.82      9.20 o 
   7   0   2      111.43      107.92      1.42 o 
   8   0   2       38.26       42.19      1.42 o 
   9   0   2       15.24       17.39      0.57 o 
  10   0   2       15.64       17.46      0.84 o 
  11   0   2        0.01       -0.37      0.27 o 
 -13   1   2       33.77       34.26      1.14 o 
 -12   1   2       59.06       63.31      1.17 o 
 -11   1   2       13.40       13.42      0.56 o 
 -10   1   2        3.65        3.19      0.30 o 
  -9   1   2        3.61        3.62      0.27 o 
  -8   1   2       91.32       92.53      1.11 o 
  -7   1   2       15.41       17.17      0.36 o 
  -6   1   2        0.30        0.86      0.20 o 
  -5   1   2      416.11      487.85      3.85 o 
  -4   1   2      470.51      509.70      4.81 o 
  -3   1   2      126.47      134.71      2.10 o 
  -1   1   2      456.47      463.68      6.56 o 
   0   1   2     1137.31     1067.50     24.51 o 
   1   1   2      749.46      735.50      8.33 o 
   2   1   2        6.19        9.26      0.27 o 
   3   1   2      863.16      897.21     15.71 o 
   4   1   2       10.76        9.70      0.46 o 
   5   1   2      256.20      258.13      2.22 o 
   6   1   2      537.00      527.85      4.73 o 
   7   1   2       32.16       24.37      0.60 o 
   8   1   2       16.02       18.28      0.55 o 
   9   1   2      111.26      122.64      1.95 o 
  10   1   2        4.21        3.39      0.40 o 
  11   1   2       10.34       11.25      0.70 o 
 -13   2   2        0.00        0.06      0.29 o 
 -12   2   2       63.93       63.31      1.15 o 
 -11   2   2        0.30        0.36      0.26 o 
 -10   2   2       29.20       31.79      0.67 o 
  -9   2   2       15.91       21.60      0.45 o 
  -8   2   2       63.35       67.22      0.96 o 
  -7   2   2       22.57       27.30      0.47 o 
  -6   2   2      203.65      233.57      2.28 o 
  -5   2   2        8.63       21.45      0.38 o 
  -4   2   2     1283.84     1336.26     15.54 o 
  -3   2   2       27.51       29.37      1.08 o 
   0   2   2      247.25      270.61      4.67 o 
   1   2   2       13.95       13.73      0.27 o 
   3   2   2      285.31      288.18      2.82 o 
   4   2   2      363.53      367.03      3.18 o 
   5   2   2      357.22      326.14      3.07 o 
   6   2   2      307.78      294.42      3.02 o 
   7   2   2       26.70       25.54      0.64 o 
   8   2   2       99.09      100.77      1.64 o 
   9   2   2        6.17        7.49      0.49 o 
  10   2   2        0.10        0.00      0.29 o 
 -13   3   2       17.60       19.48      1.02 o 
 -12   3   2       13.74       12.37      0.56 o 
 -11   3   2       32.02       32.47      1.41 o 
 -10   3   2       18.17       22.15      0.57 o 
  -9   3   2       21.76       19.97      0.53 o 
  -8   3   2      101.37       97.24      1.15 o 
  -7   3   2       34.88       36.53      0.57 o 
  -6   3   2       10.56        9.51      0.29 o 
  -5   3   2      127.08      136.01      1.50 o 
  -4   3   2       39.54       50.79      0.67 o 
  -3   3   2     1207.57     1220.62     18.13 o 
  -2   3   2       23.08       26.00      0.56 o 
  -1   3   2       96.65      126.98      3.12 o 
   0   3   2      366.50      411.26     10.65 o 
   1   3   2       82.80       85.37      1.02 o 
   2   3   2      300.57      367.39      3.27 o 
   3   3   2       90.64      102.52      1.32 o 
   4   3   2        5.21       11.85      0.44 o 
   5   3   2      421.55      390.19      3.35 o 
   6   3   2       83.47       79.47      1.19 o 
   7   3   2       14.76       13.22      0.50 o 
   8   3   2        7.40        8.38      0.46 o 
   9   3   2        2.99        4.25      0.50 o 
  10   3   2        0.17       -0.57      0.53 o 
 -13   4   2       16.95       16.17      2.18 o 
 -12   4   2       17.62       15.58      0.95 o 
 -11   4   2        0.51        0.76      0.22 o 
 -10   4   2       67.32       67.65      1.01 o 
  -9   4   2       67.22       63.43      1.01 o 
  -8   4   2       65.88       50.13      0.98 o 
  -7   4   2       24.70       29.47      0.55 o 
  -6   4   2        0.81       -0.19      0.10 o 
  -5   4   2      876.31      886.50     10.23 o 
  -4   4   2        5.67        6.67      0.29 o 
  -3   4   2      457.56      543.01      5.75 o 
  -1   4   2      851.48      909.37     15.12 o 
   0   4   2      869.93      901.48     11.71 o 
   1   4   2        0.48        0.89      0.08 o 
   2   4   2        0.04       -0.08      0.12 o 
   3   4   2        9.32       16.33      0.55 o 
   4   4   2      126.65      109.07      1.30 o 
   5   4   2      321.19      275.13      2.63 o 
   6   4   2        2.68        0.59      0.23 o 
   7   4   2       28.61       31.15      1.57 o 
   8   4   2       29.36       32.53      0.93 o 
   9   4   2       21.98       22.53      1.94 o 
  10   4   2        9.26       10.27      0.71 o 
 -13   5   2       53.24       49.81      3.20 o 
 -12   5   2       53.82       52.24      1.26 o 
 -11   5   2        3.03        4.66      0.41 o 
 -10   5   2      342.05      345.05      4.30 o 
  -9   5   2      105.08      109.63      1.74 o 
  -8   5   2      242.54      189.60      2.49 o 
  -7   5   2        0.55        2.49      0.24 o 
  -5   5   2      303.21      294.28      3.02 o 
  -4   5   2      220.72      216.57      2.61 o 
  -3   5   2        0.18        1.19      0.26 o 
  -2   5   2      941.81      996.82     11.33 o 
  -1   5   2      361.02      440.84      5.24 o 
   0   5   2       15.95       21.42      0.89 o 
   1   5   2       55.02       62.32      0.95 o 
   2   5   2        6.62        9.88      0.28 o 
   3   5   2        0.04        0.14      0.13 o 
   4   5   2        4.64        2.78      0.28 o 
   5   5   2       29.85       28.29      0.78 o 
   6   5   2       16.42       18.99      0.62 o 
   7   5   2        5.72        5.47      0.43 o 
   8   5   2        6.18        6.95      0.52 o 
   9   5   2        0.01       -0.50      0.30 o 
 -13   6   2       25.84       28.45      1.21 o 
 -12   6   2      147.06      147.36      2.14 o 
 -11   6   2       45.64       44.67      1.11 o 
 -10   6   2       56.68       54.30      1.47 o 
  -9   6   2       93.05       68.07      1.26 o 
  -8   6   2       50.71       46.13      0.93 o 
  -7   6   2       61.08       57.92      1.00 o 
  -6   6   2      511.71      494.33      7.59 o 
  -4   6   2      193.63      200.20      1.88 o 
  -3   6   2       33.25       45.07      0.67 o 
  -2   6   2        0.61        1.56      0.19 o 
  -1   6   2       90.40       98.85      1.40 o 
   0   6   2       90.73       73.16      1.28 o 
   1   6   2      152.80      145.42      2.91 o 
   2   6   2      267.43      250.02      2.77 o 
   3   6   2        0.07        0.24      0.12 o 
   4   6   2        0.08        0.02      0.16 o 
   5   6   2      243.72      243.55      2.87 o 
   6   6   2       69.08       74.27      1.44 o 
   7   6   2      145.18      141.80      2.37 o 
   8   6   2        6.30        4.29      0.94 o 
 -13   7   2       36.38       38.30      1.18 o 
 -12   7   2       18.44       19.47      0.84 o 
 -11   7   2       88.15       85.77      1.60 o 
 -10   7   2       97.06       92.23      1.62 o 
  -9   7   2        2.28        3.57      0.34 o 
  -8   7   2        4.91        2.49      0.28 o 
  -7   7   2      168.79      156.27      2.03 o 
  -6   7   2      706.41      683.03      8.41 o 
  -5   7   2      419.85      392.33      4.79 o 
  -4   7   2       11.11       15.76      0.61 o 
  -3   7   2        0.00        0.23      0.10 o 
  -2   7   2      453.14      511.73      4.85 o 
   0   7   2        1.26        1.77      0.33 o 
   1   7   2      668.86      644.07      8.72 o 
   2   7   2        4.18        4.48      0.41 o 
   3   7   2       79.02       80.32      1.73 o 
   4   7   2        9.46       14.17      0.51 o 
   5   7   2        4.37        4.13      0.36 o 
   6   7   2        6.01        6.60      0.57 o 
   7   7   2      129.22      137.96      4.28 o 
   8   7   2       52.65       59.67      3.34 o 
 -13   8   2       52.76       53.12      1.62 o 
 -12   8   2      392.25      390.94      4.92 o 
 -11   8   2       43.77       43.95      1.72 o 
 -10   8   2       57.35       58.94      1.18 o 
  -9   8   2        9.97        8.30      0.45 o 
  -8   8   2        6.23        7.13      0.37 o 
  -7   8   2      111.51      111.48      1.78 o 
  -6   8   2     2418.49     2253.74     23.00 o 
  -5   8   2      117.95      120.13      1.79 o 
  -4   8   2      169.08      160.33      2.33 o 
  -3   8   2       12.12        9.05      0.35 o 
  -2   8   2        2.36        1.64      0.22 o 
  -1   8   2       83.27       84.04      1.21 o 
   0   8   2       54.97       52.45      1.31 o 
   1   8   2      289.55      266.20      3.99 o 
   2   8   2       20.20       15.09      1.20 o 
   3   8   2       10.87       10.24      0.68 o 
   4   8   2       15.90       15.59      0.86 o 
   5   8   2       12.83       13.55      1.32 o 
   6   8   2        5.61        4.28      1.05 o 
   7   8   2       25.76       25.42      2.14 o 
 -13   9   2      204.35      214.34      3.68 o 
 -12   9   2        1.66        1.78      0.38 o 
 -11   9   2       70.05       68.80      1.30 o 
 -10   9   2        2.05        0.97      0.24 o 
  -9   9   2        0.01       -0.30      0.23 o 
  -8   9   2       81.96       83.81      1.78 o 
  -7   9   2      292.91      287.58      3.40 o 
  -6   9   2       44.93       36.93      0.94 o 
  -5   9   2        2.96        2.23      0.24 o 
  -4   9   2       88.96       76.72      1.44 o 
  -3   9   2      103.86       97.62      1.71 o 
  -2   9   2        8.32        8.47      1.00 o 
  -1   9   2      285.21      278.36      5.39 o 
   0   9   2      101.89       98.73      1.75 o 
   1   9   2       19.79       20.93      0.74 o 
   2   9   2        0.27        0.40      0.27 o 
   3   9   2       42.71       41.15      1.23 o 
   4   9   2       13.14       11.40      0.80 o 
   5   9   2        1.82        1.22      0.46 o 
   6   9   2       10.97       12.89      1.58 o 
   7   9   2       30.58       31.24      2.31 o 
 -13  10   2       66.91       67.11      2.33 o 
 -12  10   2        6.95        6.44      0.72 o 
 -11  10   2       75.99       82.29      1.82 o 
 -10  10   2      202.49      199.99      3.18 o 
  -9  10   2        8.59        7.84      0.55 o 
  -8  10   2       12.12       10.32      0.50 o 
  -7  10   2        0.43       -0.09      0.17 o 
  -6  10   2       10.64        8.99      0.61 o 
  -5  10   2       29.77       31.83      1.38 o 
  -4  10   2        0.78        2.75      0.30 o 
  -3  10   2       58.01       62.11      1.50 o 
  -2  10   2      111.00      102.78      2.22 o 
  -1  10   2       82.07       81.98      1.96 o 
   0  10   2        2.22        2.50      0.28 o 
   1  10   2        2.36        1.93      0.33 o 
   2  10   2       46.66       39.63      1.14 o 
   3  10   2      212.06      214.11      4.24 o 
   4  10   2       62.69       62.57      1.70 o 
   5  10   2        1.61        2.43      0.53 o 
   6  10   2        3.11        1.47      0.87 o 
 -13  11   2        0.09       -0.14      0.50 o 
 -12  11   2        1.00        1.11      0.45 o 
 -11  11   2       13.84       12.23      0.67 o 
 -10  11   2       10.22       11.48      0.60 o 
  -9  11   2       18.73       17.77      0.64 o 
  -8  11   2        0.75        0.54      0.26 o 
  -7  11   2       92.67       94.88      1.88 o 
  -6  11   2       83.05       85.89      2.09 o 
  -5  11   2        0.00        0.40      0.22 o 
  -4  11   2        6.04        2.20      0.34 o 
  -3  11   2       86.38       67.42      1.63 o 
  -2  11   2       16.10       20.66      0.86 o 
  -1  11   2       23.58       20.62      0.91 o 
   0  11   2       64.82       62.54      1.79 o 
   1  11   2        9.53       10.31      0.56 o 
   2  11   2       10.20       10.38      0.81 o 
   3  11   2        7.84        5.72      0.59 o 
   4  11   2       17.13       19.56      1.01 o 
   5  11   2        2.74        2.99      1.07 o 
 -12  12   2        0.01       -0.51      0.42 o 
 -11  12   2       44.98       43.00      1.18 o 
 -10  12   2       46.22       43.93      1.05 o 
  -9  12   2       10.85       10.68      0.90 o 
  -8  12   2       18.03       17.99      0.78 o 
  -7  12   2        0.53        0.80      0.29 o 
  -6  12   2        7.01        6.21      0.47 o 
  -5  12   2        1.23        0.94      0.32 o 
  -4  12   2       58.49       54.94      1.43 o 
  -3  12   2      161.86      149.87      3.03 o 
  -2  12   2        3.54        3.43      0.47 o 
  -1  12   2       75.45       79.64      2.06 o 
   0  12   2       13.08       11.60      0.88 o 
   1  12   2        0.10        0.15      0.44 o 
   2  12   2        7.21        5.98      0.46 o 
   3  12   2       14.10       14.39      0.78 o 
   4  12   2       10.67       10.20      0.89 o 
 -12  13   2       26.25       26.06      1.88 o 
 -11  13   2        4.32        4.21      0.65 o 
 -10  13   2        1.02        0.39      0.36 o 
  -9  13   2       25.30       26.23      0.97 o 
  -8  13   2       14.95       16.74      0.76 o 
  -7  13   2      108.85      114.01      3.24 o 
  -6  13   2       60.24       58.16      1.49 o 
  -5  13   2        9.56        9.57      1.49 o 
  -4  13   2        0.05       -0.12      0.50 o 
  -3  13   2       77.04       76.24      1.89 o 
  -2  13   2       19.93       19.70      0.93 o 
  -1  13   2       99.00      104.83      2.56 o 
   0  13   2       10.06       12.09      0.93 o 
   1  13   2        1.53        1.76      0.53 o 
   2  13   2       11.25       10.31      1.67 o 
   3  13   2       11.18        9.39      1.43 o 
 -11  14   2       31.97       32.04      1.94 o 
 -10  14   2        1.19        0.60      0.37 o 
  -9  14   2        0.58        0.94      0.36 o 
  -8  14   2      215.02      225.15      5.77 o 
  -7  14   2       85.07       88.40      2.01 o 
  -6  14   2        5.67        6.00      0.52 o 
  -5  14   2        5.36        5.57      0.51 o 
  -4  14   2       50.30       49.60      1.41 o 
  -3  14   2       67.17       68.52      1.82 o 
  -2  14   2       57.84       61.45      1.78 o 
  -1  14   2       86.92       90.80      2.38 o 
   0  14   2       10.91       11.61      0.96 o 
   1  14   2       28.41       31.03      1.96 o 
   2  14   2       82.96       93.72      3.88 o 
 -11  15   2       35.06       31.30      1.93 o 
 -10  15   2        1.59        1.25      0.67 o 
  -9  15   2        4.46        4.26      0.48 o 
  -8  15   2        0.09       -0.23      0.28 o 
  -7  15   2        0.41        0.84      0.30 o 
  -6  15   2       25.64       27.12      1.61 o 
  -5  15   2      282.53      303.59      6.39 o 
  -4  15   2       97.34       96.87      2.25 o 
  -3  15   2       19.53       21.12      0.99 o 
  -2  15   2       13.05       13.53      0.94 o 
  -1  15   2        5.31        5.02      0.95 o 
   0  15   2       32.82       31.93      2.00 o 
  -9  16   2        8.85        8.90      1.08 o 
  -8  16   2        9.73       10.52      1.11 o 
  -7  16   2       46.50       48.66      2.09 o 
  -6  16   2       73.57       76.97      2.76 o 
  -5  16   2      109.94      125.65      3.92 o 
  -4  16   2        5.06        3.09      0.62 o 
  -3  16   2        0.35        0.48      0.61 o 
  -2  16   2        3.88        3.84      0.87 o 
  -1  16   2        3.39        4.68      0.98 o 
  -7  17   2       11.35       13.73      1.25 o 
  -6  17   2      118.16      130.11      4.05 o 
  -5  17   2        6.28        6.35      0.97 o 
  -4  17   2       12.44       11.18      1.21 o 
   1 -17   3       33.54       33.79      1.75 o 
   2 -17   3       15.60       18.23      1.17 o 
   3 -17   3       10.90       12.39      0.87 o 
   4 -17   3        9.29        9.98      0.70 o 
   8 -17   3       41.59       41.79      1.52 o 
  -1 -16   3        2.04        1.10      0.69 o 
   0 -16   3        5.37        4.64      0.85 o 
   1 -16   3       17.74       18.05      1.21 o 
   2 -16   3        0.30       -0.27      0.40 o 
   3 -16   3        3.98        3.93      0.55 o 
   4 -16   3        7.75        7.29      0.56 o 
   7 -16   3        2.75        2.62      0.45 o 
   8 -16   3        0.43        0.18      0.28 o 
   9 -16   3       30.37       35.34      1.63 o 
  -2 -15   3        0.73        0.54      0.61 o 
  -1 -15   3        0.11        0.26      0.39 o 
   0 -15   3        0.40        0.23      0.36 o 
   1 -15   3        9.60       10.72      0.62 o 
   2 -15   3        0.14        0.42      0.37 o 
   3 -15   3       41.61       39.33      1.37 o 
   7 -15   3        1.62        2.54      0.80 o 
   8 -15   3        6.00        5.65      0.92 o 
   9 -15   3       43.49       46.34      1.61 o 
  10 -15   3       40.51       41.77      1.99 o 
  -4 -14   3        0.59        0.02      0.68 o 
  -3 -14   3        0.77        1.04      0.69 o 
  -2 -14   3       35.56       37.32      1.53 o 
  -1 -14   3       80.88       78.14      2.08 o 
   0 -14   3        2.20        3.40      0.46 o 
   1 -14   3        5.66        4.87      1.08 o 
   2 -14   3       20.13       20.21      0.99 o 
   3 -14   3       40.42       42.62      1.33 o 
   6 -14   3       59.12       54.96      3.01 o 
   7 -14   3        0.75        0.47      0.40 o 
   8 -14   3       29.39       27.77      1.63 o 
   9 -14   3        0.85        0.98      0.30 o 
  10 -14   3        0.61        0.98      0.40 o 
  11 -14   3       51.13       54.42      2.54 o 
  -5 -13   3        4.95        5.54      1.18 o 
  -4 -13   3        3.78        4.82      0.78 o 
  -3 -13   3       60.64       58.12      1.93 o 
  -2 -13   3       81.45       80.96      2.21 o 
  -1 -13   3       23.56       27.05      1.09 o 
   0 -13   3       53.29       53.14      1.45 o 
   1 -13   3        7.35        6.49      0.69 o 
   2 -13   3      148.16      133.30      3.37 o 
   5 -13   3        6.89        8.44      0.73 o 
   6 -13   3        4.23        4.82      0.38 o 
   7 -13   3      393.52      386.08      5.97 o 
   8 -13   3      233.90      225.79      3.25 o 
   9 -13   3      118.05      112.89      2.02 o 
  10 -13   3        3.35        4.64      0.56 o 
  11 -13   3        6.59        7.68      1.14 o 
  -6 -12   3        3.88        3.39      0.66 o 
  -5 -12   3      158.44      164.33      2.91 o 
  -4 -12   3       50.97       48.13      2.03 o 
  -3 -12   3       19.22       19.60      1.07 o 
  -2 -12   3       30.80       32.04      1.24 o 
  -1 -12   3        1.07        1.23      0.35 o 
   0 -12   3       45.41       46.41      1.27 o 
   1 -12   3      330.41      342.81      7.24 o 
   2 -12   3       24.87       24.36      0.90 o 
   3 -12   3        3.42        3.49      0.60 o 
   4 -12   3       38.87       39.97      1.27 o 
   5 -12   3      170.85      173.90      3.34 o 
   6 -12   3       89.48       91.34      2.36 o 
   7 -12   3        0.10        0.10      0.22 o 
   8 -12   3        0.07        0.29      0.34 o 
   9 -12   3        4.78        4.37      0.67 o 
  10 -12   3       13.03       12.57      0.75 o 
  11 -12   3        0.14       -0.33      0.57 o 
  12 -12   3      125.21      132.83      4.77 o 
  -7 -11   3       39.38       42.53      1.73 o 
  -6 -11   3       52.00       52.98      1.57 o 
  -5 -11   3        0.14       -0.30      0.31 o 
  -4 -11   3       66.97       65.58      1.48 o 
  -3 -11   3       26.07       25.76      1.16 o 
  -2 -11   3      157.96      160.68      3.38 o 
  -1 -11   3        0.65        1.67      0.83 o 
   0 -11   3      614.07      578.44      9.55 o 
   1 -11   3        3.04        3.08      0.30 o 
   2 -11   3       35.53       34.88      1.97 o 
   3 -11   3      142.02      148.45      3.47 o 
   4 -11   3       19.35       20.82      1.09 o 
   5 -11   3      162.37      160.85      2.74 o 
   6 -11   3        4.52        5.29      0.34 o 
   7 -11   3      348.63      326.90      4.37 o 
   8 -11   3      105.50       99.63      1.81 o 
   9 -11   3      110.62      109.74      2.04 o 
  10 -11   3        0.26        0.30      0.32 o 
  11 -11   3      107.40      104.64      2.85 o 
  12 -11   3      125.82      131.19      4.82 o 
  -7 -10   3       84.07       89.33      2.26 o 
  -6 -10   3       54.51       56.87      1.63 o 
  -5 -10   3      157.03      152.49      2.87 o 
  -4 -10   3        8.11        5.40      0.51 o 
  -3 -10   3        0.06        0.46      0.28 o 
  -2 -10   3       16.88       17.03      0.82 o 
  -1 -10   3      133.71      130.51      2.67 o 
   0 -10   3      193.42      197.37      6.04 o 
   1 -10   3       29.61       24.45      0.52 o 
   2 -10   3       69.80       58.29      2.53 o 
   3 -10   3       72.77       68.13      1.98 o 
   4 -10   3      187.95      182.52      4.07 o 
   5 -10   3        2.53        3.68      0.25 o 
   6 -10   3        5.12        4.73      0.34 o 
   7 -10   3        2.20        3.72      0.37 o 
   8 -10   3       92.88       94.68      1.55 o 
   9 -10   3       18.13       17.08      0.67 o 
  10 -10   3       32.57       33.05      1.40 o 
  11 -10   3       33.81       36.77      1.09 o 
  12 -10   3       31.50       37.82      2.40 o 
  -8  -9   3      189.78      201.38      6.55 o 
  -7  -9   3        0.05       -0.04      0.42 o 
  -6  -9   3        7.14        8.63      0.74 o 
  -5  -9   3       74.06       66.65      2.17 o 
  -4  -9   3       54.95       57.46      1.39 o 
  -3  -9   3        7.47        6.57      0.47 o 
  -2  -9   3      152.97      138.73      2.19 o 
  -1  -9   3      285.86      267.89      4.01 o 
   0  -9   3      213.10      212.62      3.18 o 
   1  -9   3      121.77      125.17      1.44 o 
   2  -9   3       53.01       59.09      2.48 o 
   3  -9   3        2.11        2.97      0.52 o 
   4  -9   3      307.59      278.64      3.58 o 
   5  -9   3     1065.68     1045.64     10.97 o 
   6  -9   3       35.88       33.47      0.83 o 
   7  -9   3       21.81       15.41      0.66 o 
   8  -9   3      116.34       99.66      1.84 o 
   9  -9   3        1.22        0.96      0.33 o 
  10  -9   3       46.04       42.56      1.10 o 
  11  -9   3       82.45       76.17      1.63 o 
  12  -9   3        0.94        1.23      0.85 o 
  -9  -8   3       13.07       10.40      1.60 o 
  -8  -8   3        1.52        2.30      0.98 o 
  -7  -8   3       62.62       59.56      1.72 o 
  -6  -8   3       19.60       23.09      1.00 o 
  -5  -8   3        8.39        8.31      0.64 o 
  -4  -8   3      204.77      187.80      3.12 o 
  -3  -8   3      746.26      726.28      8.65 o 
  -2  -8   3      510.39      504.09      6.20 o 
  -1  -8   3        3.36        3.39      0.30 o 
   0  -8   3        5.44        6.59      0.35 o 
   1  -8   3      178.72      198.32      4.12 o 
   2  -8   3       78.00       85.15      3.06 o 
   3  -8   3        1.31        1.29      0.46 o 
   4  -8   3       33.44       35.67      0.51 o 
   5  -8   3       11.58       10.97      0.42 o 
   6  -8   3       57.63       47.07      1.00 o 
   7  -8   3       81.10       64.41      1.45 o 
   8  -8   3      371.35      323.66      3.85 o 
   9  -8   3      164.11      156.76      2.34 o 
  10  -8   3       28.33       26.52      0.84 o 
  11  -8   3       46.41       47.67      1.07 o 
  12  -8   3        2.82        2.50      0.56 o 
  -9  -7   3       26.89       26.14      2.19 o 
  -8  -7   3       50.99       53.39      2.86 o 
  -7  -7   3       29.77       31.06      1.20 o 
  -6  -7   3       26.94       22.96      0.95 o 
  -5  -7   3       31.65       31.67      0.90 o 
  -4  -7   3      162.78      132.36      2.06 o 
  -3  -7   3       22.84       19.59      0.60 o 
  -2  -7   3       20.48       21.57      0.93 o 
  -1  -7   3        7.04        3.28      0.33 o 
   0  -7   3      194.69      221.08      3.18 o 
   1  -7   3      876.69      930.64     12.57 o 
   2  -7   3       62.90       64.45      1.36 o 
   3  -7   3      219.08      230.37      4.44 o 
   4  -7   3       11.88        7.36      0.41 o 
   5  -7   3        7.62        8.20      0.49 o 
   6  -7   3      350.54      364.78      3.67 o 
   7  -7   3       48.34       57.92      1.10 o 
   8  -7   3       46.50       40.37      0.96 o 
   9  -7   3       46.07       41.75      1.04 o 
  10  -7   3       21.27       20.20      0.75 o 
  11  -7   3      139.24      141.54      2.31 o 
  12  -7   3       31.84       30.93      2.14 o 
 -10  -6   3       25.05       26.54      2.52 o 
  -9  -6   3        8.03        9.24      1.53 o 
  -8  -6   3      117.36      120.02      4.58 o 
  -7  -6   3       77.60       80.20      1.43 o 
  -6  -6   3        1.88        1.31      0.19 o 
  -5  -6   3        4.16        3.33      0.37 o 
  -4  -6   3      218.70      218.08      3.00 o 
  -3  -6   3        9.99        8.87      0.48 o 
  -2  -6   3        1.30        0.10      0.21 o 
  -1  -6   3      439.27      461.05      5.41 o 
   0  -6   3        1.85        1.01      0.11 o 
   1  -6   3       12.50       11.34      0.47 o 
   2  -6   3       30.07       29.07      0.75 o 
   3  -6   3       18.96       16.52      0.51 o 
   4  -6   3     1561.88     1563.36     21.42 o 
   5  -6   3       33.34       40.41      1.40 o 
   6  -6   3      130.88      134.88      1.81 o 
   7  -6   3       14.57       12.14      0.71 o 
   8  -6   3       25.04       19.56      0.69 o 
   9  -6   3        1.44        1.35      0.30 o 
  10  -6   3      126.22      122.56      2.05 o 
  11  -6   3       19.74       20.92      0.90 o 
  12  -6   3       26.99       26.95      1.30 o 
 -10  -5   3      112.71      113.52      2.39 o 
  -9  -5   3       46.36       43.61      1.02 o 
  -8  -5   3       25.91       23.88      0.88 o 
  -7  -5   3      126.44      115.49      1.53 o 
  -6  -5   3      644.42      584.56      5.65 o 
  -5  -5   3       61.03       44.38      0.80 o 
  -4  -5   3        3.36        1.70      0.16 o 
  -3  -5   3      388.20      412.15      4.50 o 
  -2  -5   3      123.33      123.48      1.72 o 
  -1  -5   3      111.80      104.20      1.40 o 
   0  -5   3       42.86       45.60      0.80 o 
   1  -5   3      902.79      935.73     15.58 o 
   2  -5   3        2.05        2.04      0.26 o 
   3  -5   3       27.72       28.29      0.63 o 
   4  -5   3      749.23      842.50     15.99 o 
   5  -5   3       84.00       91.58      6.29 o 
   6  -5   3       28.47       31.02      0.76 o 
   7  -5   3        5.20       10.22      0.54 o 
   8  -5   3      146.74      141.49      2.30 o 
   9  -5   3       61.49       57.36      1.60 o 
  10  -5   3        0.58        0.56      0.32 o 
  11  -5   3       23.00       22.47      0.98 o 
  12  -5   3       41.61       42.08      2.46 o 
 -11  -4   3        8.58        8.75      0.60 o 
 -10  -4   3        5.39        5.41      0.48 o 
  -9  -4   3       23.55       25.08      0.99 o 
  -8  -4   3        0.81        1.79      0.36 o 
  -7  -4   3      124.70      119.77      1.44 o 
  -6  -4   3       61.69       53.79      0.70 o 
  -5  -4   3      182.47      169.50      1.73 o 
  -4  -4   3      416.19      438.24      3.91 o 
  -3  -4   3      524.20      620.95      5.85 o 
  -2  -4   3       13.18       10.21      0.33 o 
  -1  -4   3        0.75        1.64      0.14 o 
   0  -4   3      203.54      167.94     10.10 o 
   1  -4   3        3.27        7.15      0.47 o 
   2  -4   3     1095.78     1095.06     31.80 o 
   3  -4   3      221.40      221.51      6.87 o 
   4  -4   3      268.92      300.51      3.84 o 
   5  -4   3       32.79       31.42      0.76 o 
   6  -4   3       24.55       24.46      0.69 o 
   7  -4   3      422.88      381.66      4.22 o 
   8  -4   3      128.47      125.27      1.61 o 
   9  -4   3        7.58       10.11      0.61 o 
  10  -4   3      172.46      180.75      3.76 o 
  11  -4   3        0.01       -0.50      0.48 o 
  12  -4   3        0.61        0.79      0.80 o 
 -11  -3   3       21.38       24.23      0.94 o 
 -10  -3   3        8.26       10.51      0.81 o 
  -9  -3   3       65.30       68.18      1.08 o 
  -8  -3   3      113.03      111.42      1.60 o 
  -7  -3   3      385.57      364.26      3.42 o 
  -6  -3   3      325.72      291.03      2.58 o 
  -5  -3   3      234.48      235.93      3.74 o 
  -4  -3   3       80.72       69.26      0.83 o 
  -3  -3   3       12.47       10.31      0.30 o 
  -2  -3   3      576.16      596.08      8.54 o 
  -1  -3   3      410.18      453.11      7.70 o 
   2  -3   3      156.98      174.42      3.30 o 
   3  -3   3       48.16       43.27      0.70 o 
   4  -3   3      669.11      693.00      6.04 o 
   5  -3   3       47.51       51.34      0.68 o 
   6  -3   3       21.13       24.91      0.60 o 
   7  -3   3      737.65      713.62      7.55 o 
   8  -3   3       20.15       23.32      0.65 o 
   9  -3   3       40.87       41.16      0.91 o 
  10  -3   3       42.35       42.53      1.14 o 
  11  -3   3       20.69       20.24      1.45 o 
  12  -3   3        0.16       -0.11      0.50 o 
 -12  -2   3       12.60        9.69      0.73 o 
 -11  -2   3        9.44        8.61      0.50 o 
 -10  -2   3        2.37        2.94      0.38 o 
  -9  -2   3        3.04        3.50      0.30 o 
  -8  -2   3       18.67       16.90      0.49 o 
  -7  -2   3      797.42      768.68      6.70 o 
  -6  -2   3       97.85      101.88      1.00 o 
  -5  -2   3       54.82       58.38      0.66 o 
  -4  -2   3        3.84        5.35      0.20 o 
  -3  -2   3       34.57       34.08      0.47 o 
  -1  -2   3      757.99      733.91     15.57 o 
   1  -2   3       15.00       25.04      0.89 o 
   2  -2   3        3.31        3.39      0.26 o 
   3  -2   3      778.70      839.99      7.82 o 
   4  -2   3       21.68       16.04      0.34 o 
   5  -2   3      184.83      203.72      2.02 o 
   6  -2   3       34.22       36.36      0.79 o 
   7  -2   3      274.53      273.06      2.93 o 
   8  -2   3       17.07       17.03      0.63 o 
   9  -2   3      131.26      139.92      2.27 o 
  10  -2   3       10.29       11.68      0.62 o 
  11  -2   3        1.71        1.63      0.34 o 
 -12  -1   3       22.33       25.38      0.90 o 
 -11  -1   3        3.68        3.94      0.39 o 
 -10  -1   3       18.49       15.73      0.73 o 
  -9  -1   3        8.07        6.65      0.40 o 
  -8  -1   3      189.80      185.42      1.98 o 
  -7  -1   3     2396.80     2257.99     19.84 o 
  -6  -1   3        2.72        1.60      0.16 o 
  -5  -1   3      290.22      306.62      2.53 o 
  -4  -1   3     1276.70     1418.29     11.16 o 
  -3  -1   3      230.79      239.10      5.11 o 
  -2  -1   3      365.46      386.66      4.51 o 
  -1  -1   3      819.60      871.88     14.50 o 
   0  -1   3      697.85      725.16      9.94 o 
   1  -1   3       37.17       26.97      0.62 o 
   2  -1   3       13.69       18.33      0.65 o 
   3  -1   3      511.34      620.58      5.04 o 
   4  -1   3        7.92        4.91      0.21 o 
   5  -1   3        1.76        1.97      0.17 o 
   6  -1   3      704.13      672.30      5.53 o 
   7  -1   3        3.71        4.23      0.25 o 
   8  -1   3       21.84       21.47      0.63 o 
   9  -1   3        0.29        1.24      0.28 o 
  10  -1   3       33.66       33.59      0.96 o 
  11  -1   3       26.53       29.12      0.83 o 
 -12   0   3       27.80       33.03      1.11 o 
 -11   0   3       36.69       36.50      0.83 o 
 -10   0   3      124.43      120.23      1.63 o 
  -9   0   3       71.73       67.57      1.07 o 
  -8   0   3       76.87       70.99      1.07 o 
  -7   0   3       14.47       15.70      0.35 o 
  -6   0   3        0.30        1.37      0.13 o 
  -5   0   3       55.22       69.30      0.80 o 
  -4   0   3      654.49      711.37      6.02 o 
  -3   0   3      106.52      123.59      1.45 o 
   0   0   3      466.11      445.71      4.63 o 
   1   0   3      461.33      465.00      4.36 o 
   2   0   3      127.48      134.48      1.43 o 
   3   0   3      959.76     1076.40      9.87 o 
   4   0   3      112.05       99.16      1.05 o 
   5   0   3       92.38      101.15      1.50 o 
   6   0   3      156.81      154.60      1.83 o 
   7   0   3        0.43        0.46      0.20 o 
   8   0   3        0.15        0.43      0.24 o 
   9   0   3        7.57        7.43      0.65 o 
  10   0   3       49.85       52.43      1.16 o 
  11   0   3      139.02      145.60      2.15 o 
 -13   1   3        5.95        8.23      0.54 o 
 -12   1   3        4.88        6.70      0.50 o 
 -11   1   3       58.40       62.56      1.37 o 
 -10   1   3       75.11       80.18      1.23 o 
  -9   1   3       15.93       18.22      0.68 o 
  -8   1   3      130.57      140.86      1.41 o 
  -7   1   3       28.24       28.62      0.48 o 
  -6   1   3      124.89      127.51      1.21 o 
  -5   1   3        9.30        8.24      0.28 o 
  -4   1   3     1226.62     1339.27     11.33 o 
  -3   1   3      413.95      431.42      5.77 o 
  -1   1   3     1166.68     1145.89     18.66 o 
   0   1   3       61.62       80.29      0.98 o 
   2   1   3      877.78     1004.36      9.05 o 
   3   1   3      415.53      560.60      4.93 o 
   4   1   3      320.87      305.39      2.90 o 
   5   1   3      138.01      139.00      1.54 o 
   6   1   3       54.26       50.75      0.92 o 
   7   1   3        0.15        0.41      0.20 o 
   8   1   3        0.14        0.06      0.25 o 
   9   1   3       17.02       17.09      0.71 o 
  10   1   3       51.63       52.95      1.41 o 
 -13   2   3        2.55        2.40      0.44 o 
 -12   2   3       39.85       40.49      1.27 o 
 -11   2   3      157.96      160.59      2.03 o 
 -10   2   3        1.63        1.85      0.24 o 
  -9   2   3       20.63       22.29      0.47 o 
  -8   2   3      116.95      109.05      1.16 o 
  -7   2   3        2.46        2.00      0.16 o 
  -6   2   3      642.03      669.04      5.80 o 
  -5   2   3      166.69      186.51      1.61 o 
  -4   2   3     1003.36     1133.91     13.26 o 
  -3   2   3      587.26      648.37     10.96 o 
  -1   2   3       97.07       94.96      1.50 o 
   0   2   3      185.45      188.85      3.23 o 
   1   2   3       35.55       33.85      0.41 o 
   2   2   3       60.54       92.13      0.99 o 
   3   2   3      227.55      239.14      2.00 o 
   4   2   3      126.52      107.90      1.18 o 
   5   2   3      254.68      211.59      2.16 o 
   6   2   3        0.86        3.16      0.33 o 
   7   2   3        0.26        0.16      0.23 o 
   8   2   3       51.96       49.76      1.07 o 
   9   2   3       26.54       24.48      0.77 o 
  10   2   3        2.30        2.99      0.50 o 
 -13   3   3        0.20        0.04      0.28 o 
 -12   3   3       77.98       76.87      1.35 o 
 -11   3   3       18.26       21.88      0.79 o 
 -10   3   3       15.49       14.67      0.46 o 
  -9   3   3        1.56        0.85      0.18 o 
  -8   3   3       78.45       67.43      0.97 o 
  -7   3   3      137.97      136.83      1.51 o 
  -6   3   3       10.30        6.77      0.26 o 
  -5   3   3       92.84      105.84      1.11 o 
  -4   3   3        4.35        5.11      0.17 o 
  -3   3   3     1326.08     1353.19     17.94 o 
   0   3   3       72.22       64.80      1.16 o 
   1   3   3     1162.45     1281.94     10.64 o 
   2   3   3        8.95       23.65      0.41 o 
   3   3   3      415.34      403.59      4.26 o 
   4   3   3        2.29        5.64      0.33 o 
   5   3   3      422.48      384.74      3.80 o 
   6   3   3       16.08       12.47      0.59 o 
   7   3   3        0.08        0.11      0.20 o 
   8   3   3        3.16        3.59      0.40 o 
   9   3   3      129.25      130.70      2.43 o 
  10   3   3        0.04       -0.28      0.38 o 
 -13   4   3       64.84       65.85      2.14 o 
 -12   4   3        2.32        2.18      0.41 o 
 -11   4   3       26.86       27.36      0.63 o 
 -10   4   3        0.18        0.33      0.23 o 
  -9   4   3       20.83       19.40      0.39 o 
  -8   4   3      421.22      347.38      3.24 o 
  -7   4   3        2.15        6.60      0.22 o 
  -6   4   3      167.59      168.07      2.66 o 
  -5   4   3      296.33      343.19      3.32 o 
  -3   4   3     1098.00     1107.14     19.20 o 
  -2   4   3      867.24      909.28      9.35 o 
  -1   4   3       10.17       17.18      0.33 o 
   0   4   3      174.92      166.72      1.67 o 
   1   4   3       11.04       16.16      0.27 o 
   2   4   3       16.80       13.24      0.37 o 
   3   4   3       57.73       54.33      0.71 o 
   4   4   3      247.09      189.16      2.06 o 
   5   4   3       35.40       43.99      0.81 o 
   6   4   3       68.02       61.29      1.01 o 
   7   4   3       44.33       43.46      1.04 o 
   8   4   3      114.32      108.61      1.90 o 
   9   4   3        0.71        0.16      0.38 o 
 -13   5   3        2.26        2.62      1.03 o 
 -12   5   3       15.55       17.36      0.78 o 
 -11   5   3        0.39        0.87      0.27 o 
 -10   5   3        3.97        3.43      0.34 o 
  -9   5   3        0.34        0.99      0.42 o 
  -8   5   3       86.69       69.12      1.22 o 
  -7   5   3       44.47       45.83      0.89 o 
  -5   5   3       33.76       40.22      0.75 o 
  -4   5   3     1431.15     1542.53     17.85 o 
  -3   5   3     1407.65     1474.26     31.10 o 
  -2   5   3       35.91       32.20      0.88 o 
  -1   5   3      415.85      430.61      5.11 o 
   0   5   3       60.64       66.70      0.88 o 
   1   5   3      289.87      274.08      2.44 o 
   2   5   3       64.79       64.94      1.32 o 
   3   5   3       82.36       81.75      1.06 o 
   4   5   3        0.89        1.86      0.43 o 
   5   5   3        0.58        0.67      0.23 o 
   6   5   3        4.69        4.96      0.39 o 
   7   5   3      129.94      137.53      2.14 o 
   8   5   3       13.54       14.94      0.70 o 
   9   5   3        1.15        1.45      0.38 o 
 -13   6   3       20.91       18.58      1.04 o 
 -12   6   3       61.43       58.95      1.22 o 
 -11   6   3        3.54        2.79      0.34 o 
 -10   6   3        7.48        7.73      0.51 o 
  -9   6   3        5.83        6.85      0.45 o 
  -8   6   3       19.45       13.18      0.99 o 
  -7   6   3       68.12       60.61      1.04 o 
  -6   6   3     1012.86      982.74      9.34 o 
  -5   6   3      984.00     1027.76     12.12 o 
  -4   6   3       76.50       91.96      1.38 o 
  -3   6   3        3.71        5.90      0.28 o 
  -2   6   3        7.64        9.47      0.27 o 
  -1   6   3      145.26      166.03      2.57 o 
   0   6   3     1916.28     1838.28     29.23 o 
   1   6   3      846.14      817.45      8.21 o 
   2   6   3      249.23      233.31      3.00 o 
   3   6   3        3.71        2.65      0.22 o 
   4   6   3      113.34       97.26      1.69 o 
   5   6   3        0.03        0.24      0.22 o 
   6   6   3        3.14        3.38      0.37 o 
   7   6   3      279.98      306.36      4.46 o 
   8   6   3       37.82       41.99      1.30 o 
 -13   7   3        1.62        1.66      0.42 o 
 -12   7   3       17.44       18.18      0.75 o 
 -11   7   3       66.03       66.49      1.69 o 
 -10   7   3       84.71       83.89      1.52 o 
  -9   7   3       49.14       43.82      0.99 o 
  -8   7   3        0.36        0.99      0.57 o 
  -7   7   3        0.02        0.36      0.16 o 
  -6   7   3      667.34      633.12      6.15 o 
  -5   7   3      135.10      104.63      1.49 o 
  -4   7   3      161.14      196.89      2.49 o 
  -3   7   3      149.33      166.02      2.18 o 
  -2   7   3        7.77        5.93      1.57 o 
  -1   7   3      121.79      120.12      1.70 o 
   0   7   3      343.74      313.75      4.53 o 
   1   7   3        1.11        1.82      0.62 o 
   2   7   3        0.00        0.26      0.41 o 
   3   7   3        5.73        3.42      0.26 o 
   4   7   3       27.40       28.06      0.74 o 
   5   7   3       33.10       33.83      0.98 o 
   6   7   3        2.91        2.66      0.45 o 
   7   7   3        0.07       -0.23      0.77 o 
 -13   8   3        0.51        1.14      0.46 o 
 -12   8   3      255.98      267.71      3.31 o 
 -11   8   3        6.01        4.93      0.40 o 
 -10   8   3       73.99       71.96      1.22 o 
  -9   8   3      164.42      158.92      2.15 o 
  -8   8   3      143.05      138.60      1.73 o 
  -7   8   3      543.09      524.47      5.21 o 
  -6   8   3      190.50      190.98      4.42 o 
  -5   8   3       60.11       59.23      1.09 o 
  -4   8   3       11.06        9.74      0.40 o 
  -3   8   3        4.19        9.98      0.26 o 
  -2   8   3       42.52       50.52      0.95 o 
  -1   8   3      637.80      645.12      8.68 o 
   0   8   3       57.89       56.36      1.25 o 
   1   8   3       17.96       18.09      0.70 o 
   2   8   3       78.10       78.60      1.72 o 
   3   8   3       51.95       55.54      1.59 o 
   4   8   3        8.60        7.58      0.82 o 
   5   8   3        9.92        7.33      0.93 o 
   6   8   3       15.86       14.67      1.76 o 
   7   8   3       12.42        9.72      1.56 o 
 -13   9   3        1.40        1.01      0.47 o 
 -12   9   3       22.86       23.03      0.75 o 
 -11   9   3       18.65       18.53      0.63 o 
 -10   9   3       51.21       51.34      0.95 o 
  -9   9   3       28.91       32.99      0.67 o 
  -8   9   3        2.47        2.59      0.30 o 
  -7   9   3       23.68       22.79      0.72 o 
  -6   9   3        6.39        4.95      0.36 o 
  -5   9   3      136.07      125.09      2.19 o 
  -4   9   3      477.88      422.13      6.04 o 
  -3   9   3       51.48       59.78      1.26 o 
  -2   9   3       74.46       62.80      1.14 o 
  -1   9   3      369.72      364.81      5.16 o 
   0   9   3       21.35       19.87      0.70 o 
   1   9   3       45.99       44.78      1.17 o 
   2   9   3        7.27        8.31      0.62 o 
   3   9   3        9.05        7.93      0.66 o 
   4   9   3        7.81       10.50      0.81 o 
   5   9   3       30.22       29.54      1.56 o 
   6   9   3        0.60        0.44      0.77 o 
 -13  10   3        0.54       -0.17      0.55 o 
 -12  10   3       24.49       23.24      0.98 o 
 -11  10   3       88.38       91.63      1.71 o 
 -10  10   3       48.43       49.27      1.13 o 
  -9  10   3      153.23      147.48      2.46 o 
  -8  10   3        1.35        1.36      0.30 o 
  -7  10   3       14.94       15.87      0.62 o 
  -6  10   3        2.46        2.64      0.34 o 
  -5  10   3      108.12      103.16      1.92 o 
  -4  10   3        0.08        2.46      0.50 o 
  -3  10   3       76.98       74.37      1.80 o 
  -2  10   3        0.01       -0.03      0.26 o 
  -1  10   3        6.13        6.56      0.52 o 
   0  10   3       38.01       37.37      0.98 o 
   1  10   3       20.65       21.01      0.80 o 
   2  10   3       11.40        9.48      0.67 o 
   3  10   3       81.97       83.08      1.97 o 
   4  10   3        0.15        0.28      0.39 o 
   5  10   3        2.92        3.72      0.76 o 
 -13  11   3       17.64       16.70      1.84 o 
 -12  11   3       18.32       18.41      1.11 o 
 -11  11   3       29.92       30.33      1.06 o 
 -10  11   3       32.67       31.41      1.02 o 
  -9  11   3       55.20       55.49      1.31 o 
  -8  11   3       13.56       16.15      0.76 o 
  -7  11   3       24.54       24.50      0.93 o 
  -6  11   3        8.97       10.57      0.69 o 
  -5  11   3       66.20       65.58      1.43 o 
  -4  11   3       28.01       30.70      1.06 o 
  -3  11   3        4.90        3.91      0.48 o 
  -2  11   3      104.87       96.17      2.29 o 
  -1  11   3        0.38        0.40      0.32 o 
   0  11   3        6.49        7.66      0.47 o 
   1  11   3       40.90       38.48      1.17 o 
   2  11   3       47.65       45.12      1.29 o 
   3  11   3       17.91       18.68      1.16 o 
   4  11   3        3.44        3.80      0.90 o 
 -12  12   3       44.12       44.04      2.46 o 
 -11  12   3        0.02       -0.66      0.33 o 
 -10  12   3       32.88       31.27      1.25 o 
  -9  12   3        2.54        1.66      0.39 o 
  -8  12   3       10.05       10.43      0.68 o 
  -7  12   3       89.68       88.48      1.85 o 
  -6  12   3        0.25        0.45      0.27 o 
  -5  12   3       22.89       22.12      1.59 o 
  -4  12   3       70.86       69.26      2.33 o 
  -3  12   3       39.50       39.00      1.29 o 
  -2  12   3       20.82       20.62      1.40 o 
  -1  12   3      260.41      258.23      5.06 o 
   0  12   3        8.38        7.53      0.78 o 
   1  12   3        0.69        0.81      0.46 o 
   2  12   3       30.58       31.23      1.02 o 
   3  12   3        3.63        3.27      0.58 o 
 -12  13   3        1.04        1.24      0.76 o 
 -11  13   3        0.48        1.61      0.74 o 
 -10  13   3        0.09        0.42      0.36 o 
  -9  13   3       27.36       27.02      1.02 o 
  -8  13   3       89.29       90.44      1.94 o 
  -7  13   3        1.98        1.92      1.09 o 
  -6  13   3       20.63       20.79      0.92 o 
  -5  13   3       47.68       45.58      1.38 o 
  -4  13   3       12.54       14.06      0.78 o 
  -3  13   3       78.75       77.32      2.01 o 
  -2  13   3        3.85        3.60      0.55 o 
  -1  13   3       27.70       31.32      1.30 o 
   0  13   3       68.08       66.49      2.09 o 
   1  13   3        0.26       -0.02      0.43 o 
   2  13   3       14.06       16.60      1.75 o 
 -11  14   3        6.08        6.42      1.08 o 
 -10  14   3        1.99        3.48      0.61 o 
  -9  14   3        5.22        4.62      0.53 o 
  -8  14   3        8.50        9.23      0.73 o 
  -7  14   3        7.77        8.11      0.67 o 
  -6  14   3        0.81        1.15      0.38 o 
  -5  14   3       16.47       17.53      0.90 o 
  -4  14   3       12.14       11.24      1.08 o 
  -3  14   3        2.06        2.07      0.48 o 
  -2  14   3        8.35        8.22      0.77 o 
  -1  14   3       13.31       11.98      0.96 o 
   0  14   3        7.54        7.93      1.20 o 
   1  14   3      140.85      144.09      4.98 o 
 -10  15   3       33.20       31.37      1.92 o 
  -9  15   3        2.39        2.14      0.62 o 
  -8  15   3        1.85        1.94      0.69 o 
  -7  15   3        0.08        0.94      0.37 o 
  -6  15   3       19.94       21.99      1.17 o 
  -5  15   3       38.72       39.09      1.32 o 
  -4  15   3        6.45        8.24      0.74 o 
  -3  15   3        0.83        0.29      0.41 o 
  -2  15   3        0.48        0.23      0.61 o 
  -1  15   3        1.90        2.78      0.85 o 
   0  15   3       38.14       39.57      2.31 o 
  -9  16   3        1.18        0.92      0.66 o 
  -8  16   3       11.07       12.90      1.29 o 
  -7  16   3        0.45        0.77      0.34 o 
  -6  16   3      114.40      120.39      2.62 o 
  -5  16   3      458.03      480.81     11.82 o 
  -4  16   3        0.02       -0.29      0.55 o 
  -3  16   3       14.51       13.33      1.37 o 
  -2  16   3        0.00        0.66      0.65 o 
   1 -17   4       99.95      101.66      3.27 o 
   2 -17   4        3.25        4.31      0.67 o 
   3 -17   4        0.59        0.71      0.40 o 
   8 -17   4        1.57        1.49      0.47 o 
  -1 -16   4       36.72       35.03      1.93 o 
   0 -16   4       22.33       21.44      0.93 o 
   1 -16   4       13.86       12.65      1.01 o 
   2 -16   4        2.59        2.04      0.49 o 
   3 -16   4        2.63        2.58      0.45 o 
   8 -16   4       12.80       11.85      0.88 o 
   9 -16   4        7.33        8.31      0.91 o 
  -3 -15   4        0.18       -0.73      0.61 o 
  -2 -15   4        6.09        4.66      0.94 o 
  -1 -15   4        0.68        1.10      0.66 o 
   0 -15   4        0.91        1.40      0.39 o 
   1 -15   4        0.62        1.37      0.48 o 
   2 -15   4       15.80       14.42      0.87 o 
   3 -15   4        3.65        4.17      0.44 o 
   7 -15   4        3.12        3.84      0.77 o 
   8 -15   4       42.75       47.94      1.84 o 
   9 -15   4       56.87       58.74      2.29 o 
  10 -15   4       13.34       14.60      1.34 o 
  -4 -14   4        3.39        4.02      1.01 o 
  -3 -14   4        9.55       11.54      1.34 o 
  -2 -14   4       48.96       48.85      1.65 o 
  -1 -14   4        3.22        3.25      0.51 o 
   0 -14   4        3.65        4.37      0.50 o 
   1 -14   4       19.77       23.04      0.88 o 
   2 -14   4        5.93        5.05      0.54 o 
   3 -14   4        0.22        0.73      0.26 o 
   5 -14   4       41.96       40.08      2.52 o 
   6 -14   4        4.87        3.73      0.38 o 
   7 -14   4       12.20       11.46      0.61 o 
   8 -14   4       67.01       65.06      1.68 o 
   9 -14   4       18.27       19.39      0.82 o 
  10 -14   4       10.86       10.55      1.20 o 
  -5 -13   4        3.49        3.49      1.04 o 
  -4 -13   4        0.35        0.13      0.67 o 
  -3 -13   4       12.52       12.48      0.99 o 
  -2 -13   4        1.80        0.92      0.45 o 
  -1 -13   4        1.31        1.46      0.39 o 
   0 -13   4      106.71      102.46      2.22 o 
   1 -13   4      150.07      153.48      2.82 o 
   2 -13   4       27.64       27.59      1.03 o 
   4 -13   4       50.01       47.20      1.82 o 
   5 -13   4        0.12        0.17      0.49 o 
   6 -13   4      150.38      152.53      3.62 o 
   7 -13   4      173.74      175.65      2.83 o 
   8 -13   4       14.18       14.63      0.74 o 
   9 -13   4       64.78       63.36      1.42 o 
  10 -13   4        0.07       -0.11      0.38 o 
  11 -13   4        3.89        3.95      0.94 o 
  -6 -12   4        9.53       10.36      0.76 o 
  -5 -12   4       19.67       17.36      1.28 o 
  -4 -12   4        0.62        0.21      0.44 o 
  -3 -12   4        4.88        4.96      0.64 o 
  -2 -12   4       43.74       44.12      1.45 o 
  -1 -12   4       59.62       55.76      1.85 o 
   0 -12   4        8.82       11.51      0.61 o 
   1 -12   4       34.22       35.95      1.92 o 
   2 -12   4        0.04       -0.25      0.44 o 
   3 -12   4        0.00        0.25      0.67 o 
   4 -12   4        9.69        8.98      0.91 o 
   5 -12   4      123.91      120.94      2.17 o 
   6 -12   4      228.92      225.60      3.73 o 
   7 -12   4        0.41        0.21      0.23 o 
   8 -12   4       83.29       78.41      1.56 o 
   9 -12   4      134.98      133.79      2.36 o 
  10 -12   4        7.32        6.98      0.60 o 
  11 -12   4        1.00        0.70      0.69 o 
  -7 -11   4       23.99       24.87      3.07 o 
  -6 -11   4       17.74       17.31      0.94 o 
  -5 -11   4        9.68       10.97      0.71 o 
  -4 -11   4        1.30        1.32      0.31 o 
  -3 -11   4       64.51       61.05      1.82 o 
  -2 -11   4       28.02       30.82      1.15 o 
  -1 -11   4      214.99      211.35      3.99 o 
   0 -11   4       23.99       23.18      0.78 o 
   1 -11   4      624.27      614.12      8.39 o 
   2 -11   4      222.11      226.01      6.91 o 
   3 -11   4        5.61        5.55      0.69 o 
   4 -11   4      222.50      226.65      4.97 o 
   5 -11   4      471.75      465.01      6.82 o 
   6 -11   4       32.01       30.63      1.00 o 
   7 -11   4        0.57        0.34      0.21 o 
   8 -11   4       28.47       28.81      0.89 o 
   9 -11   4        0.89        0.89      0.34 o 
  10 -11   4        7.36        7.48      0.55 o 
  11 -11   4       93.17       92.17      3.66 o 
  -8 -10   4       12.89       13.56      1.60 o 
  -7 -10   4       18.09       13.89      1.10 o 
  -6 -10   4      145.32      153.00      3.00 o 
  -5 -10   4      115.51      113.15      2.30 o 
  -4 -10   4       81.75       80.45      1.70 o 
  -3 -10   4       24.73       23.25      0.74 o 
  -2 -10   4      273.89      263.24      4.89 o 
  -1 -10   4       44.84       42.83      1.09 o 
   0 -10   4      122.93      116.89      3.22 o 
   1 -10   4        7.51        6.19      0.32 o 
   2 -10   4       64.03       69.24      2.91 o 
   3 -10   4        6.80        9.02      1.21 o 
   4 -10   4       17.72       19.70      1.07 o 
   5 -10   4       58.94       56.41      1.03 o 
   6 -10   4       13.52       16.51      0.58 o 
   7 -10   4       22.98       23.90      0.95 o 
   8 -10   4       28.49       26.91      0.95 o 
   9 -10   4       91.81       87.79      1.81 o 
  10 -10   4       14.73       15.38      0.76 o 
  11 -10   4      150.37      155.30      3.15 o 
  12 -10   4        0.06       -0.05      0.78 o 
  -8  -9   4        1.12        1.75      0.71 o 
  -7  -9   4        8.45       10.49      0.83 o 
  -6  -9   4       22.55       20.90      1.00 o 
  -5  -9   4       25.61       22.45      1.07 o 
  -4  -9   4       89.69       82.63      2.77 o 
  -3  -9   4       62.79       58.91      1.50 o 
  -2  -9   4      152.78      152.65      2.60 o 
  -1  -9   4      389.36      377.32      5.45 o 
   0  -9   4       87.03       73.72      1.35 o 
   1  -9   4       15.17       18.15      0.40 o 
   2  -9   4      582.35      577.93     15.00 o 
   3  -9   4       12.75        9.13      1.15 o 
   4  -9   4       62.45       61.89      1.12 o 
   5  -9   4      336.56      319.93      4.15 o 
   6  -9   4       99.79       96.83      1.65 o 
   7  -9   4        1.51        0.93      0.27 o 
   8  -9   4       21.49       22.93      1.74 o 
   9  -9   4      100.58       90.94      1.86 o 
  10  -9   4       48.08       49.24      1.39 o 
  11  -9   4        5.05        4.90      0.66 o 
  12  -9   4        7.10        9.10      1.47 o 
  -9  -8   4        0.06        0.07      0.80 o 
  -8  -8   4        7.58        7.61      1.00 o 
  -7  -8   4        0.12        0.02      0.37 o 
  -6  -8   4       31.90       28.26      2.48 o 
  -5  -8   4      216.13      198.22      3.39 o 
  -4  -8   4       99.10       92.34      1.63 o 
  -3  -8   4       33.33       29.04      0.85 o 
  -2  -8   4      164.61      161.72      2.22 o 
  -1  -8   4       77.50       74.17      1.41 o 
   0  -8   4        1.45        5.08      0.27 o 
   1  -8   4      138.62      126.39      1.44 o 
   2  -8   4        0.31        0.03      0.22 o 
   3  -8   4       73.28       65.90      0.82 o 
   4  -8   4      117.85      116.63      1.53 o 
   5  -8   4       59.48       49.82      1.13 o 
   6  -8   4      244.51      234.64      3.30 o 
   7  -8   4        1.97        0.93      0.26 o 
   8  -8   4        7.14        6.79      0.40 o 
   9  -8   4        8.37        8.14      0.52 o 
  10  -8   4        1.38        1.96      0.36 o 
  11  -8   4       44.51       40.51      1.17 o 
  12  -8   4       19.95       21.10      1.44 o 
 -10  -7   4       17.66       10.49      1.67 o 
  -9  -7   4        5.69        6.50      1.35 o 
  -8  -7   4        8.93       10.42      1.47 o 
  -7  -7   4       29.69       27.89      1.13 o 
  -6  -7   4       43.30       39.17      1.08 o 
  -5  -7   4       78.00       68.91      1.39 o 
  -4  -7   4       87.24       77.12      1.41 o 
  -3  -7   4      591.44      587.43      7.08 o 
  -2  -7   4      407.32      372.91      5.37 o 
  -1  -7   4     1171.89     1178.33     19.53 o 
   0  -7   4      389.10      380.90      5.30 o 
   1  -7   4      217.88      216.59      2.66 o 
   2  -7   4       12.39       14.49      0.31 o 
   3  -7   4       91.88       94.74      1.46 o 
   4  -7   4        0.04        0.32      0.14 o 
   5  -7   4       15.59       11.47      0.48 o 
   6  -7   4       91.99       87.74      1.30 o 
   7  -7   4      420.54      367.21      4.70 o 
   8  -7   4      174.98      155.23      2.40 o 
   9  -7   4        7.15        5.02      0.44 o 
  10  -7   4      149.82      161.53      2.48 o 
  11  -7   4        1.70        2.84      0.47 o 
  12  -7   4        1.47        1.49      0.57 o 
 -10  -6   4       13.55       13.76      1.85 o 
  -9  -6   4       16.62       19.52      2.01 o 
  -8  -6   4       48.36       47.01      2.59 o 
  -7  -6   4        2.19        3.09      0.43 o 
  -6  -6   4        1.64        2.00      0.34 o 
  -5  -6   4        0.41        0.05      0.21 o 
  -4  -6   4        0.05        0.14      0.18 o 
  -3  -6   4      141.61      150.72      2.53 o 
  -2  -6   4      395.99      395.92      5.65 o 
  -1  -6   4      258.48      325.12      3.91 o 
   0  -6   4     1930.74     1985.15     47.51 o 
   1  -6   4      387.68      414.18      5.65 o 
   2  -6   4       44.67       46.94      1.08 o 
   3  -6   4       67.81       71.35      1.10 o 
   5  -6   4       28.39       24.99      0.56 o 
   6  -6   4       45.38       48.53      0.92 o 
   7  -6   4        3.36        3.42      0.35 o 
   8  -6   4        0.10        0.14      0.25 o 
   9  -6   4       21.91       23.86      0.78 o 
  10  -6   4       31.04       31.57      0.96 o 
  11  -6   4        0.26        0.25      0.34 o 
  12  -6   4       26.78       25.07      1.84 o 
 -11  -5   4        0.57        0.47      0.74 o 
 -10  -5   4        1.13        0.57      0.37 o 
  -9  -5   4       75.08       81.05      1.72 o 
  -8  -5   4        3.08        2.65      0.39 o 
  -7  -5   4       74.60       71.20      1.50 o 
  -6  -5   4       89.68       89.19      1.42 o 
  -5  -5   4       68.64       68.33      1.07 o 
  -4  -5   4      124.91      126.14      1.57 o 
  -3  -5   4        6.83       17.35      0.52 o 
  -2  -5   4      102.73       87.30      1.55 o 
  -1  -5   4      452.56      491.82      5.20 o 
   0  -5   4      109.25      141.66      1.60 o 
   1  -5   4       58.78       63.40      1.00 o 
   2  -5   4      237.53      261.50      3.22 o 
   3  -5   4      982.62     1062.18     13.69 o 
   5  -5   4        7.31        7.06      0.35 o 
   6  -5   4        0.05        0.01      0.16 o 
   7  -5   4      115.75      102.36      1.78 o 
   8  -5   4       70.22       73.28      1.51 o 
   9  -5   4       81.93       86.17      1.61 o 
  10  -5   4       44.14       47.44      1.27 o 
  11  -5   4        4.47        3.01      0.81 o 
  12  -5   4        0.03       -0.12      0.70 o 
 -11  -4   4        3.13        1.77      0.45 o 
 -10  -4   4       26.11       30.07      0.84 o 
  -9  -4   4        6.13        5.70      0.42 o 
  -8  -4   4        4.15        3.57      0.33 o 
  -7  -4   4      214.94      221.75      2.43 o 
  -6  -4   4       27.92       28.44      0.55 o 
  -5  -4   4        0.13        0.01      0.12 o 
  -4  -4   4      272.48      277.62      2.84 o 
  -3  -4   4       30.83       38.29      0.61 o 
  -2  -4   4      128.40      167.44      2.93 o 
  -1  -4   4      605.86      632.77      7.44 o 
   0  -4   4      140.82      159.49      1.83 o 
   1  -4   4      121.78       66.95      2.38 o 
   2  -4   4      502.76      593.35      6.17 o 
   3  -4   4       22.80       19.15      0.44 o 
   4  -4   4       33.70       33.48      1.21 o 
   5  -4   4      186.52      179.35      2.06 o 
   6  -4   4      973.04      917.38      9.42 o 
   7  -4   4       55.26       50.13      1.50 o 
   8  -4   4       14.63       15.06      0.87 o 
   9  -4   4        0.27       -0.10      0.27 o 
  10  -4   4       24.32       25.81      1.18 o 
  11  -4   4        2.99        0.57      0.80 o 
 -12  -3   4       30.82       34.14      1.17 o 
 -11  -3   4       73.99       72.50      1.93 o 
 -10  -3   4        1.26        0.83      0.33 o 
  -9  -3   4       38.89       37.56      0.80 o 
  -8  -3   4       16.23       20.44      0.70 o 
  -7  -3   4       86.51       79.37      0.98 o 
  -6  -3   4      238.34      244.11      2.10 o 
  -5  -3   4       62.39       55.14      0.75 o 
  -4  -3   4       83.16       82.06      0.88 o 
  -3  -3   4      469.01      456.59      4.76 o 
  -2  -3   4      266.93      317.84      3.34 o 
   0  -3   4      987.14      922.55     84.62 o 
   1  -3   4      201.05      223.59      6.38 o 
   2  -3   4      843.86      880.33     10.10 o 
   3  -3   4      321.27      288.41      2.88 o 
   4  -3   4       53.57       54.36      1.09 o 
   5  -3   4       61.39       49.24      0.77 o 
   6  -3   4      914.75      867.93      8.22 o 
   7  -3   4       67.70       60.24      1.06 o 
   8  -3   4       71.73       67.75      1.89 o 
   9  -3   4      204.13      207.36      3.86 o 
  10  -3   4       18.99       23.09      0.93 o 
  11  -3   4        0.06       -0.30      0.72 o 
 -12  -2   4        5.15        5.84      0.60 o 
 -11  -2   4        2.61        2.74      0.34 o 
 -10  -2   4        4.69        4.88      0.40 o 
  -9  -2   4       17.92       15.26      0.51 o 
  -8  -2   4       21.91       24.31      0.58 o 
  -7  -2   4      217.39      214.62      2.39 o 
  -6  -2   4      241.31      228.63      1.89 o 
  -5  -2   4       84.35       85.89      1.04 o 
  -4  -2   4      112.12      100.23      0.96 o 
  -3  -2   4      103.94      120.50      1.37 o 
  -2  -2   4      572.07      636.15     15.90 o 
   1  -2   4      868.63      939.95     10.99 o 
   2  -2   4      716.44      828.35      8.35 o 
   3  -2   4       39.51       45.75      0.61 o 
   4  -2   4      190.03      186.67      2.05 o 
   5  -2   4       16.44       16.83      0.53 o 
   6  -2   4        2.09        1.33      0.19 o 
   7  -2   4       38.43       36.15      0.69 o 
   8  -2   4       22.02       19.95      0.64 o 
   9  -2   4       50.18       49.95      1.14 o 
  10  -2   4       20.68       23.51      0.90 o 
  11  -2   4       14.22       14.21      0.75 o 
 -12  -1   4        7.20        7.95      0.54 o 
 -11  -1   4       36.26       39.11      1.06 o 
 -10  -1   4       46.37       43.76      0.93 o 
  -9  -1   4       35.79       34.58      0.78 o 
  -8  -1   4      480.01      488.56      4.72 o 
  -7  -1   4      216.35      213.07      1.93 o 
  -6  -1   4       12.42       13.77      0.35 o 
  -5  -1   4      195.79      199.87      1.94 o 
  -4  -1   4      216.93      237.10      1.97 o 
  -3  -1   4       74.90       75.88      1.74 o 
  -2  -1   4      601.47      656.18      7.55 o 
  -1  -1   4      710.67      691.04      9.02 o 
   0  -1   4      101.44      117.41      2.47 o 
   1  -1   4      841.04      828.50     11.46 o 
   2  -1   4      914.28     1008.43     10.30 o 
   3  -1   4       11.19       16.79      0.36 o 
   4  -1   4       42.35       49.53      1.20 o 
   5  -1   4      495.59      497.24      4.44 o 
   6  -1   4       37.88       35.65      0.64 o 
   7  -1   4        4.77        4.10      0.29 o 
   8  -1   4       81.39       85.03      1.39 o 
   9  -1   4      287.08      301.00      3.95 o 
  10  -1   4       12.26       11.62      0.67 o 
  11  -1   4      114.22      117.34      1.85 o 
 -13   0   4       38.10       40.90      1.08 o 
 -12   0   4       33.11       32.05      0.87 o 
 -11   0   4        2.03        1.89      0.30 o 
 -10   0   4      113.75      118.19      1.61 o 
  -9   0   4        0.59        0.50      0.19 o 
  -8   0   4      150.73      138.01      1.56 o 
  -7   0   4        0.46        1.28      0.16 o 
  -6   0   4      214.32      202.05      1.61 o 
  -5   0   4      489.06      563.32      4.57 o 
  -4   0   4      125.13      137.77      1.29 o 
  -2   0   4      732.80      762.70      7.73 o 
  -1   0   4        3.50        3.07      0.13 o 
   0   0   4       59.53       66.03      0.79 o 
   1   0   4        4.73        7.52      0.23 o 
   2   0   4      586.13      662.20      6.06 o 
   3   0   4      319.91      339.86      3.14 o 
   4   0   4       95.29       94.04      0.99 o 
   5   0   4       11.95       12.42      0.41 o 
   6   0   4       10.83       15.87      0.48 o 
   7   0   4      116.18      119.46      1.59 o 
   8   0   4       13.39       13.72      0.59 o 
   9   0   4      133.58      142.55      2.29 o 
  10   0   4       79.88       81.08      1.44 o 
 -13   1   4       38.75       38.62      0.98 o 
 -12   1   4        0.47        0.13      0.26 o 
 -11   1   4        3.79        4.10      0.36 o 
 -10   1   4      244.99      254.71      2.83 o 
  -9   1   4      100.14      102.55      1.30 o 
  -8   1   4       27.03       22.46      0.43 o 
  -7   1   4       21.66       26.56      0.44 o 
  -6   1   4      168.80      170.01      1.48 o 
  -5   1   4       89.53       99.85      0.88 o 
  -4   1   4      262.43      291.37      2.76 o 
  -3   1   4        5.69       12.36      0.52 o 
  -2   1   4      187.48      212.51      1.95 o 
  -1   1   4       12.84       18.93      0.30 o 
   0   1   4      273.14      281.71      2.52 o 
   1   1   4       20.22       20.49      0.32 o 
   2   1   4       80.72       91.24      1.13 o 
   3   1   4       14.57       11.85      0.29 o 
   4   1   4      124.65      124.86      1.33 o 
   5   1   4       25.04       24.54      0.68 o 
   6   1   4        4.59        4.85      0.34 o 
   7   1   4       12.86        8.73      0.51 o 
   8   1   4        6.31        6.96      0.58 o 
   9   1   4        8.52        9.55      0.67 o 
  10   1   4       37.93       34.18      1.10 o 
 -13   2   4        0.55        0.88      0.31 o 
 -12   2   4       13.35       12.77      0.58 o 
 -11   2   4      139.49      141.64      2.07 o 
 -10   2   4        5.54        6.80      0.36 o 
  -9   2   4       73.37       71.32      0.87 o 
  -8   2   4        1.41        2.40      0.18 o 
  -7   2   4      244.71      240.26      1.98 o 
  -6   2   4        0.66        0.79      0.13 o 
  -5   2   4        1.59        2.48      0.14 o 
  -4   2   4       53.90       75.98      0.83 o 
  -3   2   4      553.73      552.96      4.82 o 
  -2   2   4     1855.17     1846.81     29.99 o 
  -1   2   4      415.98      466.02      4.01 o 
   0   2   4      241.86      281.00      2.21 o 
   1   2   4      481.30      545.50      3.97 o 
   2   2   4      148.87      172.95      1.86 o 
   3   2   4      206.29      207.09      1.91 o 
   4   2   4      290.55      290.75      3.15 o 
   5   2   4      511.30      420.35      4.97 o 
   6   2   4        3.84        4.63      0.38 o 
   7   2   4        0.46        0.14      0.23 o 
   8   2   4      101.47       98.92      1.67 o 
   9   2   4       65.69       65.58      1.33 o 
  10   2   4        1.53        3.09      0.53 o 
 -13   3   4        0.01        0.04      0.28 o 
 -12   3   4       42.30       41.12      0.96 o 
 -11   3   4        4.31        3.75      0.33 o 
 -10   3   4        9.94        9.10      0.36 o 
  -9   3   4      229.94      197.47      1.88 o 
  -8   3   4        0.68        0.11      0.12 o 
  -7   3   4      271.88      307.01      2.72 o 
  -6   3   4      671.85      694.79      5.33 o 
  -5   3   4     1070.83     1112.05      8.23 o 
  -4   3   4        4.67        2.50      0.19 o 
  -3   3   4      351.46      398.81      3.49 o 
  -2   3   4     1272.24     1342.83     17.85 o 
  -1   3   4      851.04      836.59      7.74 o 
   0   3   4       49.50       64.08      0.57 o 
   1   3   4      325.67      342.30      2.73 o 
   2   3   4       55.47       57.50      0.82 o 
   3   3   4        0.31        0.64      0.16 o 
   4   3   4       72.91       84.14      1.42 o 
   5   3   4       17.78       10.42      0.63 o 
   6   3   4        0.19       -0.03      0.19 o 
   7   3   4        9.31       10.91      0.53 o 
   8   3   4        0.81        0.81      0.29 o 
   9   3   4       39.46       40.02      1.50 o 
 -13   4   4        0.95        0.50      0.48 o 
 -12   4   4        0.30        0.55      0.24 o 
 -11   4   4        0.55        0.57      0.35 o 
 -10   4   4      101.12       94.06      1.37 o 
  -9   4   4      257.12      224.48      2.01 o 
  -8   4   4      182.00      166.46      1.53 o 
  -7   4   4        1.93       -0.02      0.09 o 
  -6   4   4       77.16       77.99      0.82 o 
  -5   4   4       14.22       22.09      0.28 o 
  -4   4   4       14.28       12.13      0.28 o 
  -3   4   4       71.86       86.58      1.00 o 
  -2   4   4      147.50      173.60      1.61 o 
  -1   4   4       10.24       11.15      0.25 o 
   0   4   4        0.90        0.44      0.12 o 
   1   4   4      160.93      133.15      1.35 o 
   2   4   4      173.50      172.65      2.16 o 
   3   4   4      511.15      504.47      4.41 o 
   4   4   4        8.57        4.93      0.28 o 
   5   4   4       25.61       23.73      0.63 o 
   6   4   4       68.74       67.94      1.31 o 
   7   4   4      134.53      143.69      2.25 o 
   8   4   4      365.46      384.75      6.55 o 
   9   4   4        1.25        1.06      0.43 o 
 -13   5   4        1.81        0.97      0.49 o 
 -12   5   4        2.83        1.61      0.36 o 
 -11   5   4        0.11       -0.23      0.21 o 
 -10   5   4       81.72       87.78      1.29 o 
  -9   5   4       11.95       10.45      0.43 o 
  -8   5   4       42.34       30.48      0.61 o 
  -7   5   4      414.12      423.75      4.74 o 
  -6   5   4        0.00        0.47      0.16 o 
  -5   5   4      166.03      157.48      2.25 o 
  -4   5   4      234.76      271.74      3.49 o 
  -3   5   4     1455.79     1602.65     16.41 o 
  -2   5   4        4.31        1.83      0.17 o 
  -1   5   4       76.17       75.72      1.00 o 
   0   5   4      427.97      452.08      3.64 o 
   1   5   4     1140.37     1107.07      9.13 o 
   2   5   4       60.53       58.99      0.92 o 
   3   5   4        0.31        1.78      0.21 o 
   4   5   4       43.15       42.42      0.85 o 
   5   5   4        2.58        2.14      0.33 o 
   6   5   4        0.00        0.25      0.25 o 
   7   5   4        4.04        3.58      0.43 o 
   8   5   4      172.45      184.61      2.74 o 
 -13   6   4      134.21      141.09      2.93 o 
 -12   6   4       61.54       61.23      1.15 o 
 -11   6   4      104.09      101.19      1.48 o 
 -10   6   4       64.83       57.03      1.10 o 
  -9   6   4       18.39       17.90      0.56 o 
  -8   6   4       23.46       20.53      0.56 o 
  -7   6   4      155.41      156.87      1.89 o 
  -6   6   4      775.06      704.60      7.57 o 
  -5   6   4       77.18       76.76      1.31 o 
  -4   6   4        3.37        3.93      0.36 o 
  -3   6   4      101.03       97.67      1.46 o 
  -2   6   4       63.87       65.44      1.45 o 
  -1   6   4      104.89      106.19      2.73 o 
   0   6   4        4.54        6.76      0.28 o 
   1   6   4     1534.09     1434.75     14.22 o 
   2   6   4       97.88       91.69      1.23 o 
   3   6   4        2.31        0.92      0.20 o 
   4   6   4       55.59       51.09      0.92 o 
   5   6   4       24.45       24.43      1.46 o 
   6   6   4        1.61        1.51      0.33 o 
   7   6   4       85.35       91.21      2.07 o 
   8   6   4       35.39       40.63      1.34 o 
 -13   7   4      164.71      178.08      2.67 o 
 -12   7   4       63.14       62.53      1.29 o 
 -11   7   4       21.98       20.23      0.89 o 
 -10   7   4        9.68        9.29      0.49 o 
  -9   7   4       18.12       20.55      0.60 o 
  -8   7   4      289.38      288.46      3.18 o 
  -7   7   4      450.78      451.33      5.08 o 
  -6   7   4     1791.55     1729.42     19.75 o 
  -5   7   4      336.22      324.49      5.38 o 
  -4   7   4       47.68       47.16      0.78 o 
  -3   7   4       74.21       61.32      1.05 o 
  -2   7   4       50.92       55.50      0.99 o 
  -1   7   4       92.05       95.90      1.75 o 
   0   7   4      188.52      181.71      2.93 o 
   1   7   4      144.56      144.75      2.13 o 
   2   7   4        0.18        0.19      0.15 o 
   3   7   4       15.33       17.03      0.57 o 
   4   7   4        3.31        2.89      0.33 o 
   5   7   4       22.74       23.64      0.94 o 
   6   7   4       28.10       27.77      1.07 o 
   7   7   4        7.14        6.82      1.40 o 
 -13   8   4      155.98      167.40      2.89 o 
 -12   8   4      272.21      269.67      3.34 o 
 -11   8   4       49.68       49.88      1.05 o 
 -10   8   4       19.96       16.91      0.61 o 
  -9   8   4       27.97       27.31      0.68 o 
  -8   8   4        5.81        6.32      0.39 o 
  -7   8   4        2.13        3.00      0.27 o 
  -6   8   4       73.91       64.53      1.03 o 
  -5   8   4       23.69       24.79      0.61 o 
  -4   8   4      168.94      144.88      2.06 o 
  -3   8   4      456.03      398.08      4.87 o 
  -2   8   4        3.66        2.03      0.29 o 
  -1   8   4       67.93       67.80      1.40 o 
   0   8   4        5.46        5.15      0.45 o 
   1   8   4       53.34       47.74      1.24 o 
   2   8   4       67.74       77.15      2.32 o 
   3   8   4       11.68       11.15      0.94 o 
   4   8   4      175.98      190.30      3.55 o 
   5   8   4       11.79       12.45      1.57 o 
   6   8   4        0.81        2.27      0.99 o 
 -13   9   4       28.11       25.58      3.50 o 
 -12   9   4        0.14        0.20      0.31 o 
 -11   9   4        2.19        1.27      0.31 o 
 -10   9   4        6.76        9.15      0.51 o 
  -9   9   4       70.59       69.90      1.57 o 
  -8   9   4       16.05       15.72      0.49 o 
  -7   9   4       12.97       12.49      0.58 o 
  -6   9   4       66.01       62.33      1.45 o 
  -5   9   4      127.23      114.97      2.27 o 
  -4   9   4        7.87        5.32      0.53 o 
  -3   9   4       70.25       40.48      0.90 o 
  -2   9   4       54.97       57.19      1.20 o 
  -1   9   4        9.66        9.17      0.53 o 
   0   9   4      180.04      173.55      2.91 o 
   1   9   4       28.79       28.34      0.96 o 
   2   9   4       80.96       83.80      1.90 o 
   3   9   4        0.09        0.29      0.36 o 
   4   9   4        0.24       -0.48      0.34 o 
   5   9   4        0.94        1.89      0.89 o 
   6   9   4        8.99       10.86      1.55 o 
 -13  10   4       40.54       40.16      2.58 o 
 -12  10   4       20.09       19.17      1.26 o 
 -11  10   4       11.08       12.03      0.77 o 
 -10  10   4      100.92      107.99      2.08 o 
  -9  10   4       18.18       16.82      0.89 o 
  -8  10   4       40.95       44.37      2.80 o 
  -7  10   4       34.03       34.46      1.13 o 
  -6  10   4       46.51       47.51      1.23 o 
  -5  10   4        0.07        0.39      0.25 o 
  -4  10   4      516.94      486.71      7.01 o 
  -3  10   4        2.82        5.36      0.56 o 
  -2  10   4        0.33        0.29      0.20 o 
  -1  10   4       14.82       16.04      0.64 o 
   0  10   4       69.51       67.89      1.51 o 
   1  10   4        4.80        5.25      0.52 o 
   2  10   4       65.87       67.06      1.69 o 
   3  10   4        6.99        6.85      0.67 o 
   4  10   4        0.01       -0.61      0.58 o 
   5  10   4        2.62        1.70      0.86 o 
 -13  11   4       41.11       40.41      2.60 o 
 -12  11   4        0.06       -0.28      0.40 o 
 -11  11   4       17.98       19.05      0.93 o 
 -10  11   4        0.29        0.83      0.40 o 
  -9  11   4        1.45        0.96      0.37 o 
  -8  11   4        0.14        0.13      0.30 o 
  -7  11   4        9.60        9.99      0.66 o 
  -6  11   4        1.82        2.02      0.35 o 
  -5  11   4      216.24      202.48      3.35 o 
  -4  11   4       81.36       80.04      2.02 o 
  -3  11   4        0.62        0.63      0.34 o 
  -2  11   4        1.29        0.54      0.34 o 
  -1  11   4       20.20       20.63      0.74 o 
   0  11   4      167.83      171.99      2.92 o 
   1  11   4       15.46       17.18      0.93 o 
   2  11   4       30.81       31.09      1.12 o 
   3  11   4        0.72        1.37      0.46 o 
   4  11   4        3.60        3.25      0.69 o 
 -12  12   4       38.84       40.64      2.40 o 
 -11  12   4        1.02        1.08      0.45 o 
 -10  12   4        0.60        0.30      0.37 o 
  -9  12   4       15.78       15.25      0.85 o 
  -8  12   4       51.41       49.19      2.10 o 
  -7  12   4      410.34      412.88      6.24 o 
  -6  12   4       16.43       16.34      0.87 o 
  -5  12   4        6.51        6.48      0.62 o 
  -4  12   4        4.70        5.98      0.61 o 
  -3  12   4       24.85       23.00      1.04 o 
  -2  12   4       27.77       28.52      1.20 o 
  -1  12   4        1.50        2.47      0.74 o 
   0  12   4       33.94       32.71      1.42 o 
   1  12   4        3.04        2.65      0.40 o 
   2  12   4        0.27       -0.05      0.35 o 
   3  12   4        5.43        5.57      1.02 o 
 -12  13   4        0.32        0.92      0.78 o 
 -11  13   4        0.01       -0.14      0.60 o 
 -10  13   4        0.02       -0.05      0.43 o 
  -9  13   4       14.78       14.83      1.64 o 
  -8  13   4        3.40        4.72      0.54 o 
  -7  13   4       57.24       61.79      1.79 o 
  -6  13   4       29.72       31.25      1.21 o 
  -5  13   4       50.31       47.58      1.89 o 
  -4  13   4       52.19       56.81      2.93 o 
  -3  13   4       45.53       44.56      1.52 o 
  -2  13   4        2.33        1.49      0.46 o 
  -1  13   4        4.89        4.42      0.77 o 
   0  13   4        1.66        0.89      0.49 o 
   1  13   4        0.05       -0.38      0.63 o 
   2  13   4       31.95       35.20      2.30 o 
 -11  14   4       17.61       19.95      1.63 o 
 -10  14   4        1.51        0.58      0.66 o 
  -9  14   4        0.77        0.64      0.37 o 
  -8  14   4       13.95       12.71      1.13 o 
  -7  14   4        0.91        0.83      0.40 o 
  -6  14   4       20.11       22.63      1.04 o 
  -5  14   4       97.77       97.65      4.39 o 
  -4  14   4      133.49      131.19      3.03 o 
  -3  14   4        8.82        9.48      0.85 o 
  -2  14   4        0.05       -0.14      0.40 o 
  -1  14   4       15.67       15.32      1.55 o 
   0  14   4        3.93        3.60      0.96 o 
 -10  15   4        3.18        2.02      0.80 o 
  -9  15   4        8.63        7.55      1.10 o 
  -8  15   4       27.74       28.13      1.17 o 
  -7  15   4       53.65       57.43      1.71 o 
  -6  15   4        0.41        0.86      0.42 o 
  -5  15   4        0.49        1.53      0.47 o 
  -4  15   4       20.44       20.35      2.17 o 
  -3  15   4        2.37        2.24      0.80 o 
  -2  15   4       13.04       13.32      1.43 o 
  -1  15   4        0.19        0.32      0.66 o 
  -9  16   4       39.30       37.71      2.07 o 
  -8  16   4        7.79        9.49      1.19 o 
  -7  16   4        0.19        0.74      0.62 o 
  -6  16   4       16.74       19.07      1.51 o 
  -5  16   4        1.01        0.96      0.68 o 
  -4  16   4        5.72        5.76      1.03 o 
   0 -17   5       34.47       39.89      1.94 o 
   1 -17   5        4.79        3.96      0.73 o 
   2 -17   5      116.15      125.40      3.54 o 
   3 -17   5      155.23      168.78      4.21 o 
  -1 -16   5       44.64       45.94      2.20 o 
   0 -16   5        1.60        1.96      0.40 o 
   1 -16   5       36.42       34.08      1.56 o 
   2 -16   5       13.84       15.84      0.96 o 
   3 -16   5        2.67        2.04      0.41 o 
   7 -16   5       18.51       19.32      0.94 o 
   8 -16   5       35.21       38.40      1.58 o 
   9 -16   5       22.84       22.24      1.35 o 
  -3 -15   5        2.11        1.58      0.75 o 
  -2 -15   5        5.69        5.36      0.93 o 
  -1 -15   5       40.71       43.66      3.23 o 
   0 -15   5       38.89       38.42      1.84 o 
   1 -15   5       15.41       13.60      0.97 o 
   2 -15   5        0.57        1.29      0.40 o 
   3 -15   5        8.81        7.74      0.56 o 
   6 -15   5        7.11        7.27      0.58 o 
   7 -15   5        2.83        2.59      0.40 o 
   8 -15   5       40.45       41.01      2.00 o 
   9 -15   5       31.31       36.44      1.77 o 
  -4 -14   5       15.16       18.31      1.74 o 
  -3 -14   5       17.96       16.63      1.15 o 
  -2 -14   5       41.32       40.98      1.50 o 
  -1 -14   5       12.54       13.13      0.82 o 
   0 -14   5        4.95        4.82      0.50 o 
   1 -14   5       17.29       20.87      1.10 o 
   2 -14   5       78.57       79.21      2.24 o 
   4 -14   5        4.05        2.60      0.98 o 
   5 -14   5       23.70       24.37      1.44 o 
   6 -14   5        8.79        9.92      0.60 o 
   7 -14   5        0.79        0.62      0.36 o 
   8 -14   5      195.78      185.88      3.49 o 
   9 -14   5        0.74        1.02      0.46 o 
  10 -14   5        3.74        4.46      0.91 o 
  -5 -13   5        4.46        4.80      1.08 o 
  -4 -13   5        0.52        0.15      0.48 o 
  -3 -13   5        0.54        0.40      0.41 o 
  -2 -13   5       15.95       15.89      0.92 o 
  -1 -13   5       83.68       80.30      2.01 o 
   0 -13   5       83.50       79.40      1.83 o 
   1 -13   5      103.50      106.34      2.80 o 
   2 -13   5       13.12       12.73      0.69 o 
   3 -13   5       83.46       85.47      2.63 o 
   4 -13   5       34.75       33.76      1.60 o 
   5 -13   5       56.50       60.46      1.36 o 
   6 -13   5      153.25      156.36      2.84 o 
   7 -13   5      104.79      103.90      2.21 o 
   8 -13   5        0.14        0.57      0.30 o 
   9 -13   5        1.73        1.66      0.53 o 
  10 -13   5        4.90        3.98      0.87 o 
  -6 -12   5        4.67        4.38      0.51 o 
  -5 -12   5        0.03        0.11      0.47 o 
  -4 -12   5        0.15        0.15      0.43 o 
  -3 -12   5       50.41       51.76      1.71 o 
  -2 -12   5        1.88        1.99      0.43 o 
  -1 -12   5      160.44      169.04      3.39 o 
   0 -12   5        8.88        9.52      0.58 o 
   1 -12   5        2.24        1.27      0.23 o 
   2 -12   5        3.75        4.12      0.37 o 
   3 -12   5       62.22       58.85      2.05 o 
   4 -12   5       65.84       64.97      2.23 o 
   5 -12   5       82.68       77.38      1.78 o 
   6 -12   5        7.79        7.02      0.52 o 
   7 -12   5      212.86      206.26      2.65 o 
   8 -12   5      206.88      210.79      3.05 o 
   9 -12   5        5.55        5.67      0.46 o 
  10 -12   5        3.86        3.89      0.52 o 
  11 -12   5        0.72        1.13      0.72 o 
  -7 -11   5        3.76        3.42      0.67 o 
  -6 -11   5       26.24       29.30      1.10 o 
  -5 -11   5       15.47       15.86      0.78 o 
  -4 -11   5       55.07       54.19      1.81 o 
  -3 -11   5        0.17        0.83      0.39 o 
  -2 -11   5      162.18      155.86      5.21 o 
  -1 -11   5       37.90       34.01      1.81 o 
   0 -11   5      125.08      116.24      2.05 o 
   1 -11   5      415.00      391.35      5.54 o 
   2 -11   5      191.08      186.79      3.51 o 
   3 -11   5       93.45       85.53      3.60 o 
   4 -11   5      220.03      226.28      4.92 o 
   5 -11   5      100.34      104.14      1.65 o 
   6 -11   5      184.27      178.44      2.63 o 
   7 -11   5       90.00       89.87      1.67 o 
   8 -11   5       21.10       20.06      0.94 o 
   9 -11   5       17.76       17.21      0.82 o 
  10 -11   5       28.40       26.17      0.97 o 
  11 -11   5       38.77       38.87      2.31 o 
  -8 -10   5       16.67       14.83      1.60 o 
  -7 -10   5        3.53        3.35      0.57 o 
  -6 -10   5      136.17      134.99      2.73 o 
  -5 -10   5        3.15        3.45      0.61 o 
  -4 -10   5        8.09        9.76      0.60 o 
  -3 -10   5      151.74      158.33      2.51 o 
  -2 -10   5      208.23      195.22      3.25 o 
  -1 -10   5        0.79        0.78      0.27 o 
   0 -10   5       15.73       14.08      0.54 o 
   1 -10   5       33.32       28.64      0.58 o 
   2 -10   5      137.48      137.27      1.79 o 
   3 -10   5       90.85      103.38      2.13 o 
   4 -10   5       96.28       97.22      1.31 o 
   5 -10   5       80.92       81.97      1.42 o 
   6 -10   5        3.27        3.09      0.34 o 
   7 -10   5        0.04       -0.22      0.24 o 
   8 -10   5       70.07       68.87      1.67 o 
   9 -10   5       51.52       49.59      1.48 o 
  10 -10   5       19.18       20.37      0.96 o 
  11 -10   5       25.60       25.33      1.97 o 
  -8  -9   5       10.71       10.81      2.34 o 
  -7  -9   5       10.93       11.85      0.94 o 
  -6  -9   5        4.54        5.01      0.62 o 
  -5  -9   5      145.85      139.05      2.61 o 
  -4  -9   5      258.05      247.87      3.46 o 
  -3  -9   5       45.52       39.28      0.89 o 
  -2  -9   5       52.98       45.75      2.37 o 
  -1  -9   5        5.83        6.86      0.45 o 
   0  -9   5        0.39        0.08      0.17 o 
   1  -9   5      422.38      410.98      4.94 o 
   2  -9   5      539.49      542.68      6.39 o 
   3  -9   5        6.05        6.04      0.27 o 
   4  -9   5       56.89       51.27      0.99 o 
   5  -9   5      182.81      179.69      2.61 o 
   6  -9   5       61.92       64.18      1.83 o 
   7  -9   5      107.46      109.59      3.06 o 
   8  -9   5       13.01       12.35      0.78 o 
   9  -9   5        5.08        6.05      0.63 o 
  10  -9   5       19.72       18.35      0.98 o 
  11  -9   5       20.66       22.37      1.86 o 
  -9  -8   5        0.43        0.36      0.84 o 
  -8  -8   5        0.20       -0.93      0.47 o 
  -7  -8   5       19.86       21.10      1.04 o 
  -6  -8   5        2.46        2.04      0.43 o 
  -5  -8   5        7.12        4.03      0.50 o 
  -4  -8   5       33.10       40.56      0.98 o 
  -3  -8   5      208.60      204.55      2.83 o 
  -2  -8   5       50.50       45.07      1.18 o 
  -1  -8   5      458.70      447.92      6.35 o 
   0  -8   5       72.50       85.58      1.16 o 
   1  -8   5       35.42       32.77      0.62 o 
   2  -8   5      120.08      121.17      1.64 o 
   3  -8   5      602.07      622.92      7.37 o 
   4  -8   5        2.94        5.06      0.34 o 
   5  -8   5       41.79       38.43      0.90 o 
   6  -8   5        8.24        5.97      0.44 o 
   7  -8   5        0.21        0.17      0.15 o 
   8  -8   5        0.01        0.07      0.22 o 
   9  -8   5       91.87       88.29      1.67 o 
  10  -8   5        9.68        8.33      0.55 o 
  11  -8   5       15.57       14.62      0.84 o 
 -10  -7   5       64.31       65.76      3.51 o 
  -9  -7   5       78.31       80.54      3.75 o 
  -8  -7   5       73.30       75.33      2.56 o 
  -7  -7   5       14.40       13.61      0.78 o 
  -6  -7   5        6.25        8.66      0.60 o 
  -5  -7   5        0.00        0.19      0.24 o 
  -4  -7   5       37.95       32.43      0.84 o 
  -3  -7   5     1004.88      954.47     11.17 o 
  -2  -7   5       98.70       95.67      1.47 o 
  -1  -7   5        5.66        3.19      0.41 o 
   0  -7   5       22.39       21.02      0.58 o 
   1  -7   5       77.95       73.33      1.41 o 
   2  -7   5      165.49      152.97      2.04 o 
   3  -7   5      111.19      105.44      1.80 o 
   4  -7   5      394.42      399.44      5.08 o 
   5  -7   5      157.59      166.65      1.84 o 
   6  -7   5       31.72       29.67      0.68 o 
   7  -7   5      135.32      131.79      1.91 o 
   8  -7   5        0.09        0.41      0.26 o 
   9  -7   5      107.94      108.55      2.00 o 
  10  -7   5        0.35        0.25      0.31 o 
  11  -7   5        8.57        9.36      0.79 o 
 -10  -6   5       27.07       21.01      2.21 o 
  -9  -6   5        1.01        0.14      0.79 o 
  -8  -6   5       38.59       45.19      2.21 o 
  -7  -6   5        0.12        0.13      0.28 o 
  -6  -6   5       72.91       69.34      1.49 o 
  -5  -6   5       30.88       27.77      0.81 o 
  -4  -6   5       40.52       45.01      1.00 o 
  -3  -6   5        5.20        1.89      0.32 o 
  -2  -6   5       32.67       19.54      0.54 o 
  -1  -6   5     1231.13     1203.49     23.86 o 
   0  -6   5       96.84      104.52      1.60 o 
   1  -6   5      104.83       98.49      2.83 o 
   2  -6   5       25.75       24.42      0.55 o 
   4  -6   5       45.48       46.21      2.93 o 
   5  -6   5       90.67       84.87      1.29 o 
   6  -6   5        0.66        1.78      0.50 o 
   7  -6   5      113.83      117.55      2.23 o 
   8  -6   5       32.96       30.79      0.93 o 
   9  -6   5       93.82       99.20      1.93 o 
  10  -6   5        3.96        4.44      0.48 o 
  11  -6   5       44.16       44.05      1.53 o 
 -11  -5   5       71.71       78.49      2.55 o 
 -10  -5   5       40.71       43.96      1.72 o 
  -9  -5   5        3.34        2.97      0.47 o 
  -8  -5   5        0.35       -0.19      0.26 o 
  -7  -5   5       14.74       12.95      0.53 o 
  -6  -5   5      223.15      203.93      2.55 o 
  -5  -5   5       69.34       65.34      1.42 o 
  -4  -5   5      451.42      430.40      4.82 o 
  -3  -5   5      485.52      483.22      5.95 o 
  -2  -5   5       83.99       89.04      1.39 o 
  -1  -5   5      282.42      310.31      3.48 o 
   0  -5   5        6.37        3.27      0.20 o 
   1  -5   5      825.42      915.39     10.45 o 
   2  -5   5      395.91      377.84      5.08 o 
   3  -5   5      135.65      119.18      8.09 o 
   4  -5   5        0.00        0.03      0.12 o 
   5  -5   5        1.35        0.11      0.14 o 
   6  -5   5        5.49        6.83      0.41 o 
   7  -5   5      223.82      235.68      3.59 o 
   8  -5   5      233.81      225.92      3.38 o 
   9  -5   5       15.57       16.58      1.17 o 
  10  -5   5       34.57       35.35      1.36 o 
  11  -5   5        0.70       -0.23      0.67 o 
 -11  -4   5        7.27        6.61      0.87 o 
 -10  -4   5       24.44       28.92      1.82 o 
  -9  -4   5       75.99       80.67      1.56 o 
  -8  -4   5      160.82      151.08      2.31 o 
  -7  -4   5       14.13       16.08      0.52 o 
  -6  -4   5        1.59        2.76      0.55 o 
  -5  -4   5      105.65       95.66      1.25 o 
  -4  -4   5      285.72      281.73      2.90 o 
  -3  -4   5       94.96       88.01      1.06 o 
  -2  -4   5      391.22      403.49      4.40 o 
  -1  -4   5      748.82      760.80      8.98 o 
   0  -4   5     1582.50     1697.27     74.89 o 
   1  -4   5      229.65      249.89      4.01 o 
   2  -4   5       25.46       31.63      0.64 o 
   3  -4   5      205.26      195.43      2.70 o 
   4  -4   5       94.25      107.40      1.75 o 
   5  -4   5        2.96        1.73      0.24 o 
   6  -4   5      550.03      547.41      5.34 o 
   7  -4   5       73.67       67.82      1.08 o 
   8  -4   5       12.26       13.68      0.75 o 
   9  -4   5       45.65       44.04      1.15 o 
  10  -4   5        2.86        2.11      0.66 o 
  11  -4   5        8.81        9.50      1.42 o 
 -12  -3   5      222.87      231.61      7.16 o 
 -11  -3   5      106.34      106.24      1.92 o 
 -10  -3   5       51.50       49.96      1.08 o 
  -9  -3   5        6.80        5.51      0.34 o 
  -8  -3   5       71.20       72.65      1.07 o 
  -7  -3   5      429.38      399.86      3.48 o 
  -6  -3   5      400.67      387.98      3.38 o 
  -5  -3   5       72.74       64.41      1.04 o 
  -4  -3   5      516.72      543.89      4.54 o 
  -3  -3   5      369.39      380.19      3.73 o 
  -2  -3   5      368.59      422.73      4.32 o 
  -1  -3   5      524.16      545.65      5.78 o 
   0  -3   5     1012.97     1114.03     11.47 o 
   1  -3   5       38.91       29.24      0.56 o 
   2  -3   5      318.58      339.48      3.60 o 
   3  -3   5       60.06       60.03      0.82 o 
   4  -3   5        0.60        0.40      0.18 o 
   5  -3   5      561.54      570.56      5.61 o 
   6  -3   5      223.10      229.90      2.55 o 
   7  -3   5       68.95       64.24      1.04 o 
   8  -3   5       20.70       20.59      0.65 o 
   9  -3   5        7.20        7.63      0.76 o 
  10  -3   5       16.63       17.07      1.32 o 
  11  -3   5        0.21        0.54      0.83 o 
 -12  -2   5       16.80       17.56      0.93 o 
 -11  -2   5        0.99        0.69      0.28 o 
 -10  -2   5        3.06        2.28      0.31 o 
  -9  -2   5      292.36      278.88      3.02 o 
  -8  -2   5       77.40       78.35      1.13 o 
  -7  -2   5       12.87       12.44      0.42 o 
  -6  -2   5       64.19       61.28      0.74 o 
  -5  -2   5      256.11      285.27      2.91 o 
  -4  -2   5      122.20      119.99      1.13 o 
  -3  -2   5        0.30        1.13      0.16 o 
  -2  -2   5     1347.85     1371.66     15.10 o 
  -1  -2   5      388.26      443.35      6.49 o 
   0  -2   5       18.04       25.69      0.67 o 
   1  -2   5        0.36        0.94      0.13 o 
   2  -2   5      305.74      329.10      3.92 o 
   3  -2   5      249.38      289.39      2.70 o 
   4  -2   5        0.78        0.97      0.21 o 
   5  -2   5       20.18       17.92      0.46 o 
   6  -2   5        0.25       -0.09      0.22 o 
   7  -2   5       21.78       19.89      0.53 o 
   8  -2   5       32.04       32.01      0.88 o 
   9  -2   5        8.96       10.84      0.85 o 
  10  -2   5       40.95       44.40      1.22 o 
  11  -2   5       26.21       29.20      1.53 o 
 -12  -1   5        0.02        0.05      0.30 o 
 -11  -1   5        0.05        0.05      0.25 o 
 -10  -1   5        0.39        0.08      0.24 o 
  -9  -1   5      187.57      173.78      2.22 o 
  -8  -1   5       75.67       68.47      0.92 o 
  -7  -1   5       62.19       56.21      0.74 o 
  -6  -1   5        6.07        4.64      0.28 o 
  -5  -1   5        5.97        6.68      0.30 o 
  -4  -1   5      584.29      650.59      5.33 o 
  -3  -1   5       92.02      105.16      1.14 o 
  -2  -1   5     1616.21     1654.34     18.62 o 
  -1  -1   5      644.82      721.81      7.93 o 
   0  -1   5        0.11        0.21      0.15 o 
   1  -1   5        2.91        1.40      0.15 o 
   2  -1   5        0.74        0.80      0.30 o 
   3  -1   5      714.64      784.03      6.41 o 
   4  -1   5        8.91        7.62      0.29 o 
   5  -1   5       27.90       27.68      0.55 o 
   6  -1   5       41.42       43.22      0.74 o 
   7  -1   5        6.70        6.97      0.48 o 
   8  -1   5        7.02        7.36      0.47 o 
   9  -1   5        1.84        2.07      0.37 o 
  10  -1   5        1.60        2.24      0.41 o 
 -13   0   5        8.75       10.18      0.63 o 
 -12   0   5       15.05       13.39      0.63 o 
 -11   0   5       23.63       24.74      0.73 o 
 -10   0   5      149.78      145.41      1.86 o 
  -9   0   5      230.75      213.57      2.44 o 
  -8   0   5        6.96        4.61      0.28 o 
  -7   0   5        0.76        0.80      0.25 o 
  -6   0   5       14.05       17.76      0.37 o 
  -5   0   5       34.67       43.82      0.54 o 
  -4   0   5      867.57      948.60      8.15 o 
  -3   0   5        6.05        6.05      0.33 o 
  -2   0   5      764.49      791.41      8.06 o 
  -1   0   5      347.45      374.23      3.61 o 
   0   0   5        0.06       -0.12      0.06 o 
   1   0   5       33.47       31.97      0.45 o 
   2   0   5     1321.39     1424.56     11.24 o 
   3   0   5      159.46      149.91      1.42 o 
   4   0   5      234.09      219.28      2.39 o 
   5   0   5      148.51      150.27      1.79 o 
   6   0   5       13.28       11.55      0.48 o 
   7   0   5       65.24       65.41      1.18 o 
   8   0   5        0.07        0.31      0.26 o 
   9   0   5       55.29       58.13      1.54 o 
  10   0   5       21.19       22.79      0.90 o 
 -13   1   5        0.00       -0.31      0.30 o 
 -12   1   5        0.01        0.28      0.25 o 
 -11   1   5       81.65       80.26      1.29 o 
 -10   1   5       10.87        7.76      0.39 o 
  -9   1   5      122.89      121.37      1.47 o 
  -8   1   5       57.07       51.99      0.76 o 
  -7   1   5        7.23        8.88      0.36 o 
  -6   1   5      188.85      236.14      1.86 o 
  -5   1   5     1285.55     1315.67      9.31 o 
  -4   1   5        0.63        1.96      0.16 o 
  -3   1   5       92.32      116.32      1.29 o 
  -2   1   5       98.50      117.59      1.30 o 
  -1   1   5      103.26      105.31      1.00 o 
   0   1   5     1425.68     1535.59     13.71 o 
   1   1   5      406.43      436.53      3.43 o 
   2   1   5       83.43       96.97      0.97 o 
   3   1   5       54.27       58.54      0.71 o 
   4   1   5      114.73      130.49      1.61 o 
   5   1   5       26.90       28.37      0.74 o 
   6   1   5       17.12       13.05      0.97 o 
   7   1   5      171.43      169.32      4.26 o 
   8   1   5      187.31      200.98      3.63 o 
   9   1   5       25.06       22.22      0.78 o 
  10   1   5        2.83        3.01      0.51 o 
 -13   2   5        4.80        5.38      0.45 o 
 -12   2   5       15.42       14.84      0.58 o 
 -11   2   5       79.93       82.11      1.27 o 
 -10   2   5       49.41       47.14      0.88 o 
  -9   2   5        8.24        7.95      0.35 o 
  -8   2   5        2.36        8.81      0.31 o 
  -7   2   5       79.58       75.57      0.86 o 
  -6   2   5        9.79        8.79      0.28 o 
  -5   2   5        3.45        6.38      0.29 o 
  -4   2   5      137.08      156.28      1.35 o 
  -3   2   5       12.40        8.30      0.20 o 
  -2   2   5      605.31      643.75      4.86 o 
  -1   2   5      191.98      211.59      1.73 o 
   0   2   5     1035.18     1111.66      8.27 o 
   1   2   5      142.14      151.11      1.21 o 
   2   2   5       49.40       46.20      0.63 o 
   3   2   5      176.55      159.03      1.56 o 
   4   2   5       11.98       13.15      0.54 o 
   5   2   5      136.45      119.90      1.84 o 
   6   2   5        7.04        5.60      0.48 o 
   7   2   5        4.36        4.18      0.47 o 
   8   2   5       19.98       16.88      0.84 o 
   9   2   5        7.27        6.37      0.63 o 
 -13   3   5       35.08       33.76      1.07 o 
 -12   3   5       75.87       75.94      1.35 o 
 -11   3   5        2.94        2.35      0.29 o 
 -10   3   5        1.08        0.68      0.20 o 
  -9   3   5       23.20       15.08      0.41 o 
  -8   3   5       79.93       57.17      0.77 o 
  -7   3   5       60.27       67.70      0.79 o 
  -6   3   5        1.48        1.54      0.13 o 
  -5   3   5      524.42      527.24      4.59 o 
  -4   3   5       79.29       92.61      0.87 o 
  -3   3   5      129.55      137.34      1.28 o 
  -2   3   5      766.65      823.71      6.21 o 
  -1   3   5      616.57      680.53      4.88 o 
   0   3   5      366.96      427.96      3.20 o 
   1   3   5        8.94       11.69      0.37 o 
   2   3   5        0.12        0.48      0.14 o 
   3   3   5      230.92      206.47      2.22 o 
   4   3   5      231.42      200.62      3.09 o 
   5   3   5        5.93        2.83      0.38 o 
   6   3   5        4.02        3.55      0.32 o 
   7   3   5        2.67        2.81      0.34 o 
   8   3   5        9.08        9.28      0.68 o 
   9   3   5        0.08       -0.77      0.39 o 
 -13   4   5        8.79        9.17      1.04 o 
 -12   4   5        0.17        0.32      0.24 o 
 -11   4   5        7.20        6.83      0.39 o 
 -10   4   5       19.02       18.72      0.41 o 
  -9   4   5       54.92       40.55      0.69 o 
  -8   4   5        5.65        6.69      0.26 o 
  -7   4   5      195.61      210.65      1.95 o 
  -6   4   5      148.21      159.26      1.65 o 
  -5   4   5      348.82      364.82      2.86 o 
  -4   4   5       41.83       63.02      0.64 o 
  -3   4   5        2.11        2.71      0.12 o 
  -2   4   5       11.49       13.28      0.32 o 
  -1   4   5      111.29      112.09      1.07 o 
   0   4   5       22.05       16.86      0.34 o 
   1   4   5        4.30        4.13      0.23 o 
   2   4   5      785.45      736.88      6.77 o 
   3   4   5       11.54        7.63      0.36 o 
   4   4   5       10.17       10.33      0.43 o 
   5   4   5       76.39       73.52      1.27 o 
   6   4   5        7.02        5.71      0.45 o 
   7   4   5      476.66      480.92      5.89 o 
   8   4   5       23.95       22.36      0.92 o 
 -13   5   5        6.11        5.44      0.65 o 
 -12   5   5       22.48       23.36      1.35 o 
 -11   5   5       26.96       25.75      0.88 o 
 -10   5   5       20.26       18.74      0.57 o 
  -9   5   5       18.21       16.64      0.39 o 
  -8   5   5      126.36      122.43      1.40 o 
  -7   5   5      167.61      167.04      1.74 o 
  -6   5   5      178.92      170.58      2.62 o 
  -5   5   5      560.01      512.45      4.56 o 
  -4   5   5      147.59      151.44      1.51 o 
  -3   5   5       63.30       65.22      0.76 o 
  -2   5   5      277.60      282.92      2.81 o 
  -1   5   5      138.87      153.85      1.39 o 
   0   5   5      234.79      248.84      2.15 o 
   1   5   5      888.93      882.95      7.41 o 
   2   5   5      199.55      186.99      2.03 o 
   3   5   5      338.27      292.26      3.02 o 
   4   5   5        0.06       -0.03      0.21 o 
   5   5   5        0.72        1.21      0.33 o 
   6   5   5       18.13       18.51      0.70 o 
   7   5   5      138.16      151.85      2.36 o 
   8   5   5       23.14       27.33      0.90 o 
 -14   6   5       10.65       10.05      0.96 o 
 -13   6   5      213.65      223.46      4.07 o 
 -12   6   5      164.07      168.76      2.36 o 
 -11   6   5        4.53        3.64      0.34 o 
 -10   6   5       18.63       16.00      0.58 o 
  -9   6   5       28.27       26.86      0.82 o 
  -8   6   5      157.69      160.08      2.22 o 
  -7   6   5       57.90       52.70      1.00 o 
  -6   6   5     2492.44     2357.53     24.19 o 
  -5   6   5       14.99       26.47      0.67 o 
  -4   6   5       88.49       92.38      1.48 o 
  -3   6   5       65.41       62.94      1.32 o 
  -2   6   5      102.72      104.92      1.84 o 
  -1   6   5      535.16      530.62      5.60 o 
   0   6   5      816.83      785.11      7.96 o 
   1   6   5      753.12      713.53      6.58 o 
   2   6   5        0.17        0.51      0.29 o 
   3   6   5       25.08       26.66      0.63 o 
   4   6   5        5.22        5.80      0.39 o 
   5   6   5        4.31        3.74      0.39 o 
   6   6   5       79.02       79.24      1.60 o 
   7   6   5        5.61        7.57      0.75 o 
 -13   7   5       78.87       79.80      2.00 o 
 -12   7   5       96.42       93.17      1.91 o 
 -11   7   5        0.05        0.14      0.28 o 
 -10   7   5        7.05        8.87      0.54 o 
  -9   7   5       10.73       10.56      0.57 o 
  -8   7   5      298.16      305.27      3.71 o 
  -7   7   5       13.54       15.22      0.52 o 
  -6   7   5        1.50        0.85      0.32 o 
  -5   7   5      291.75      309.73      3.57 o 
  -4   7   5       77.75       94.72      1.52 o 
  -3   7   5       15.58       14.29      0.49 o 
  -2   7   5        6.28        8.74      0.43 o 
  -1   7   5       32.92       34.41      0.96 o 
   0   7   5       78.26       70.52      1.53 o 
   1   7   5      137.40      137.60      2.11 o 
   2   7   5        0.41       -0.30      0.18 o 
   3   7   5       42.68       47.52      1.04 o 
   4   7   5        5.93        5.50      0.48 o 
   5   7   5       10.16       10.90      0.72 o 
   6   7   5        4.77        3.74      0.54 o 
 -13   8   5        9.66       10.23      0.86 o 
 -12   8   5        1.45        1.05      0.39 o 
 -11   8   5        5.11        5.53      0.48 o 
 -10   8   5       19.98       19.46      0.69 o 
  -9   8   5      121.03      124.84      2.76 o 
  -8   8   5      125.22      122.10      1.80 o 
  -7   8   5        5.37        3.92      0.31 o 
  -6   8   5       27.90       32.48      0.79 o 
  -5   8   5       85.74       86.48      1.44 o 
  -4   8   5       94.19       69.48      1.23 o 
  -3   8   5        2.43        1.30      0.30 o 
  -2   8   5      126.84      112.06      2.02 o 
  -1   8   5      220.72      217.14      4.63 o 
   0   8   5       25.17       22.16      0.82 o 
   1   8   5       23.50       21.64      0.87 o 
   2   8   5        4.62        7.40      0.64 o 
   3   8   5        9.31       11.01      0.81 o 
   4   8   5        4.75        6.31      0.89 o 
   5   8   5       61.21       68.91      3.32 o 
   6   8   5       22.03       27.26      2.23 o 
 -13   9   5       71.12       70.88      2.45 o 
 -12   9   5       75.84       77.16      1.54 o 
 -11   9   5        0.87        0.68      0.29 o 
 -10   9   5        0.00       -0.10      0.23 o 
  -9   9   5        7.19        7.09      0.44 o 
  -8   9   5       94.96       97.19      1.50 o 
  -7   9   5      211.09      202.42      2.83 o 
  -6   9   5       16.14       17.71      0.55 o 
  -5   9   5      156.60      161.95      2.31 o 
  -4   9   5      155.89      134.00      1.98 o 
  -3   9   5      126.77      103.20      2.55 o 
  -2   9   5        3.41        1.74      0.31 o 
  -1   9   5        0.15        0.38      0.26 o 
   0   9   5       19.90       18.97      1.13 o 
   1   9   5        9.23        9.05      0.66 o 
   2   9   5        1.44        1.77      0.44 o 
   3   9   5        1.71        1.16      0.43 o 
   4   9   5        5.08        4.45      1.11 o 
   5   9   5       45.18       48.36      2.75 o 
 -13  10   5        2.78        2.92      1.07 o 
 -12  10   5       24.51       26.20      0.85 o 
 -11  10   5        8.01        8.46      0.45 o 
 -10  10   5      216.48      219.60      3.46 o 
  -9  10   5        2.46        2.72      0.48 o 
  -8  10   5       26.83       27.27      1.02 o 
  -7  10   5       38.76       38.64      1.79 o 
  -6  10   5        0.93        1.02      0.31 o 
  -5  10   5       20.01       20.55      0.84 o 
  -4  10   5        0.16       -0.25      0.35 o 
  -3  10   5      131.53      123.26      2.11 o 
  -2  10   5       23.47       24.00      0.79 o 
  -1  10   5      216.86      223.87      4.07 o 
   0  10   5        5.38        6.02      0.55 o 
   1  10   5      169.08      175.47      3.31 o 
   2  10   5       49.89       51.77      1.51 o 
   3  10   5       10.12       12.96      0.91 o 
   4  10   5        0.72        0.36      0.74 o 
 -13  11   5       47.70       47.23      2.82 o 
 -12  11   5        0.57       -0.54      0.64 o 
 -11  11   5        0.03        0.48      0.40 o 
 -10  11   5       36.90       36.27      1.30 o 
  -9  11   5        4.65        4.71      0.56 o 
  -8  11   5       44.52       48.29      1.40 o 
  -7  11   5       17.03       17.95      0.92 o 
  -6  11   5       10.50       10.71      0.68 o 
  -5  11   5        0.21       -0.01      0.31 o 
  -4  11   5       11.26       11.99      0.85 o 
  -3  11   5      103.90       97.92      3.65 o 
  -2  11   5        0.37        0.45      0.22 o 
  -1  11   5      385.12      390.60      5.73 o 
   0  11   5       22.58       23.76      0.90 o 
   1  11   5        5.19        4.75      0.59 o 
   2  11   5        0.20       -0.53      0.41 o 
   3  11   5       28.17       28.96      2.04 o 
 -12  12   5       28.78       29.52      2.10 o 
 -11  12   5        9.15        7.67      1.05 o 
 -10  12   5       37.40       36.48      1.31 o 
  -9  12   5        0.68        0.54      0.37 o 
  -8  12   5      155.61      164.54      3.09 o 
  -7  12   5       26.52       29.31      1.05 o 
  -6  12   5       17.84       17.12      1.18 o 
  -5  12   5        0.43        0.60      0.37 o 
  -4  12   5        0.38        0.30      0.37 o 
  -3  12   5        7.16        7.00      0.72 o 
  -2  12   5       23.15       27.08      1.56 o 
  -1  12   5       11.84       10.86      0.94 o 
   0  12   5       24.27       24.08      0.83 o 
   1  12   5        0.00       -0.11      0.37 o 
   2  12   5       26.81       28.84      1.67 o 
 -12  13   5        0.35        0.25      0.74 o 
 -11  13   5       59.89       52.15      2.64 o 
 -10  13   5       12.84       11.41      0.84 o 
  -9  13   5        2.89        1.82      0.45 o 
  -8  13   5       15.11       14.96      0.85 o 
  -7  13   5        6.32        7.15      0.72 o 
  -6  13   5        0.02        0.01      0.36 o 
  -5  13   5      102.58      106.16      2.65 o 
  -4  13   5       17.74       16.27      0.98 o 
  -3  13   5        2.82        2.02      0.53 o 
  -2  13   5        0.10       -0.35      0.38 o 
  -1  13   5        2.36        2.92      0.64 o 
   0  13   5        5.37        5.90      1.15 o 
   1  13   5        0.90        2.15      0.91 o 
 -11  14   5        2.18        2.55      0.93 o 
 -10  14   5        8.94        7.85      1.22 o 
  -9  14   5       14.68       15.36      2.48 o 
  -8  14   5        1.32        1.23      0.55 o 
  -7  14   5       28.85       31.09      1.38 o 
  -6  14   5       81.90       86.01      2.33 o 
  -5  14   5      448.30      448.69      8.16 o 
  -4  14   5       19.71       17.61      1.30 o 
  -3  14   5        0.38       -0.72      0.36 o 
  -2  14   5       61.28       58.69      2.75 o 
  -1  14   5       10.12       10.01      1.35 o 
   0  14   5        3.04        5.07      1.12 o 
 -10  15   5        8.69       11.07      1.35 o 
  -9  15   5        1.35        1.24      0.70 o 
  -8  15   5        4.05        2.56      0.80 o 
  -7  15   5      121.67      128.42      4.33 o 
  -6  15   5        0.11        0.17      0.64 o 
  -5  15   5       43.86       45.07      2.33 o 
  -4  15   5        0.72        0.94      0.68 o 
  -3  15   5        1.11        1.24      0.75 o 
  -2  15   5        2.63        1.48      0.77 o 
  -7  16   5       55.27       56.24      2.63 o 
  -6  16   5        1.11        1.67      0.79 o 
  -5  16   5        0.24        0.17      0.66 o 
   1 -17   6        1.73        1.85      0.63 o 
   2 -17   6       37.12       41.07      1.67 o 
   3 -17   6       29.08       30.82      1.23 o 
  -1 -16   6       37.96       37.91      1.98 o 
   0 -16   6        5.40        7.03      0.93 o 
   1 -16   6       81.07       80.96      2.67 o 
   2 -16   6       73.25       80.08      2.46 o 
   3 -16   6       45.91       49.13      1.59 o 
   7 -16   6        9.85        9.28      0.80 o 
   8 -16   6       49.97       49.83      1.91 o 
  -3 -15   6       22.06       20.87      1.65 o 
  -2 -15   6       25.84       27.74      1.76 o 
  -1 -15   6        9.33        8.32      0.72 o 
   0 -15   6        0.62        0.80      0.33 o 
   1 -15   6        1.48        2.48      0.56 o 
   2 -15   6       31.75       29.94      1.26 o 
   3 -15   6        7.87        8.66      0.62 o 
   5 -15   6        9.78       11.98      1.25 o 
   6 -15   6       33.09       33.64      1.18 o 
   7 -15   6       40.05       37.73      1.11 o 
   8 -15   6        2.30        1.88      0.59 o 
   9 -15   6        0.08        0.19      0.52 o 
  -4 -14   6        9.41        8.38      1.24 o 
  -3 -14   6       16.99       14.52      2.02 o 
  -2 -14   6        5.58        5.61      0.67 o 
  -1 -14   6        4.32        5.34      1.17 o 
   0 -14   6       30.53       32.31      1.58 o 
   1 -14   6      137.31      145.26      3.91 o 
   2 -14   6        1.07        0.75      0.37 o 
   3 -14   6       30.58       28.10      2.14 o 
   4 -14   6        0.70        1.05      0.28 o 
   5 -14   6       43.08       44.91      1.19 o 
   6 -14   6        0.03        0.08      0.29 o 
   7 -14   6        2.14        3.02      0.48 o 
   8 -14   6       21.05       19.14      0.99 o 
   9 -14   6        0.02       -0.87      0.47 o 
  10 -14   6        0.24        0.66      0.61 o 
  -5 -13   6        0.03        0.31      0.67 o 
  -4 -13   6        0.93        0.63      0.51 o 
  -3 -13   6        1.74        1.10      0.57 o 
  -2 -13   6      222.72      217.91      4.40 o 
  -1 -13   6       42.28       43.96      1.38 o 
   0 -13   6      162.66      157.39      3.08 o 
   1 -13   6        5.08        4.22      0.34 o 
   2 -13   6        6.56        4.73      0.68 o 
   3 -13   6       27.26       27.95      0.84 o 
   4 -13   6       32.85       33.12      0.94 o 
   5 -13   6      181.89      185.20      3.25 o 
   6 -13   6       50.57       49.04      1.34 o 
   7 -13   6        4.45        4.70      0.39 o 
   8 -13   6        0.09       -0.18      0.29 o 
   9 -13   6      105.45      108.44      6.71 o 
  10 -13   6        0.97        0.89      0.70 o 
  -6 -12   6        6.59        7.90      1.33 o 
  -5 -12   6       10.24       10.06      1.01 o 
  -4 -12   6        0.40        0.38      0.44 o 
  -3 -12   6        5.14        5.53      0.66 o 
  -2 -12   6       23.19       23.36      1.04 o 
  -1 -12   6       82.19       79.41      1.94 o 
   0 -12   6        8.44       10.34      0.54 o 
   1 -12   6        0.01        0.02      0.19 o 
   2 -12   6        0.41        0.66      0.62 o 
   3 -12   6       12.31       10.99      0.59 o 
   4 -12   6      222.41      238.89      3.93 o 
   5 -12   6       45.78       45.88      1.23 o 
   6 -12   6       18.29       18.98      0.65 o 
   7 -12   6      117.93      117.77      2.27 o 
   8 -12   6       11.47       11.10      0.67 o 
   9 -12   6        0.70        0.18      0.37 o 
  10 -12   6       10.09        9.57      1.28 o 
  -7 -11   6       30.92       30.18      2.41 o 
  -6 -11   6       10.06        9.39      0.72 o 
  -5 -11   6        9.43        9.65      1.26 o 
  -4 -11   6       21.60       22.08      1.16 o 
  -3 -11   6       45.29       44.57      1.53 o 
  -2 -11   6       98.77       92.29      1.93 o 
  -1 -11   6        0.13        0.59      0.38 o 
   0 -11   6        0.00       -0.04      0.21 o 
   1 -11   6      141.94      139.23      2.28 o 
   2 -11   6       60.23       64.27      1.00 o 
   3 -11   6        3.38        2.52      0.34 o 
   4 -11   6        9.72        8.91      0.39 o 
   5 -11   6       39.02       39.85      0.91 o 
   6 -11   6       38.40       34.93      0.91 o 
   7 -11   6        5.03        6.45      0.50 o 
   8 -11   6       88.00       83.36      1.91 o 
   9 -11   6        3.21        3.47      0.52 o 
  10 -11   6        9.62        8.93      1.29 o 
  11 -11   6        8.76        8.04      1.32 o 
  -8 -10   6        0.19        0.22      0.54 o 
  -7 -10   6        2.15        1.75      0.54 o 
  -6 -10   6        0.61        0.55      0.39 o 
  -5 -10   6       19.47       21.05      0.87 o 
  -4 -10   6       84.32       79.37      1.94 o 
  -3 -10   6      172.60      174.02      3.10 o 
  -2 -10   6       34.62       33.89      1.02 o 
  -1 -10   6       63.48       58.41      1.32 o 
   0 -10   6      157.33      142.23      2.45 o 
   1 -10   6       17.97       13.45      0.51 o 
   2 -10   6      133.86      130.40      1.81 o 
   3 -10   6       22.23       19.47      0.58 o 
   4 -10   6       27.48       29.19      0.73 o 
   5 -10   6       23.53       23.35      0.99 o 
   6 -10   6      331.93      320.45      4.39 o 
   7 -10   6      132.78      131.86      2.27 o 
   8 -10   6       11.63       10.19      0.73 o 
   9 -10   6        2.76        2.31      0.52 o 
  10 -10   6       49.06       52.05      1.94 o 
  11 -10   6       44.86       44.16      2.59 o 
  -9  -9   6       12.75       13.07      1.62 o 
  -8  -9   6        0.37        0.47      0.45 o 
  -7  -9   6       62.30       61.26      1.74 o 
  -6  -9   6        0.07        0.38      0.34 o 
  -5  -9   6       20.62       21.84      0.80 o 
  -4  -9   6        0.15        0.07      0.24 o 
  -3  -9   6       24.13       23.67      0.67 o 
  -2  -9   6        6.03        6.21      0.49 o 
  -1  -9   6       80.34       87.79      1.70 o 
   0  -9   6       15.60       19.77      0.64 o 
   1  -9   6      268.35      275.16      4.06 o 
   2  -9   6       25.86       24.88      0.67 o 
   3  -9   6      924.71      901.89     12.23 o 
   4  -9   6      807.71      797.34      9.66 o 
   5  -9   6      170.18      151.58      2.35 o 
   6  -9   6      153.29      151.72      2.44 o 
   7  -9   6       12.83       14.09      0.78 o 
   8  -9   6       25.32       23.19      0.98 o 
   9  -9   6        1.08        1.32      0.45 o 
  10  -9   6        0.78       -0.28      0.47 o 
  11  -9   6      110.26      119.87      4.64 o 
  -9  -8   6        6.16        4.23      1.13 o 
  -8  -8   6       16.03       18.24      1.40 o 
  -7  -8   6      105.71      101.60      2.33 o 
  -6  -8   6      122.57      120.56      2.17 o 
  -5  -8   6        3.04        2.91      0.38 o 
  -4  -8   6       36.07       32.03      0.86 o 
  -3  -8   6      319.47      313.71      4.09 o 
  -2  -8   6       18.89       14.60      0.47 o 
  -1  -8   6      183.24      173.71      2.82 o 
   0  -8   6      224.20      207.24      3.20 o 
   1  -8   6       42.25       40.03      0.92 o 
   2  -8   6        3.94        6.19      0.43 o 
   3  -8   6        2.50        2.02      0.28 o 
   4  -8   6      137.30      149.22      2.26 o 
   5  -8   6      285.19      280.74      3.87 o 
   6  -8   6        0.59        0.29      0.24 o 
   7  -8   6       35.80       29.36      0.70 o 
   8  -8   6        1.22        0.92      0.27 o 
   9  -8   6       39.48       39.04      1.57 o 
  10  -8   6       10.03        8.38      0.57 o 
  11  -8   6        6.05        5.31      0.68 o 
 -10  -7   6       10.62        7.91      1.50 o 
  -9  -7   6        6.35        5.77      1.26 o 
  -8  -7   6       31.12       32.41      1.33 o 
  -7  -7   6       80.61       79.28      1.73 o 
  -6  -7   6       53.34       47.96      1.35 o 
  -5  -7   6       11.30       15.08      0.65 o 
  -4  -7   6       21.69       23.23      0.73 o 
  -3  -7   6        1.17        2.82      0.53 o 
  -2  -7   6        7.91       11.06      0.42 o 
  -1  -7   6       75.12       74.15      2.04 o 
   0  -7   6        0.06       -0.13      0.13 o 
   1  -7   6       38.35       43.98      0.97 o 
   2  -7   6      424.02      430.64      6.09 o 
   3  -7   6      612.09      560.94      7.86 o 
   4  -7   6       33.48       22.60      0.68 o 
   5  -7   6      111.09      104.23      1.51 o 
   6  -7   6       52.75       47.84      1.35 o 
   7  -7   6      159.42      158.43      2.24 o 
   8  -7   6        0.00        0.03      0.27 o 
   9  -7   6       15.86       16.06      0.82 o 
  10  -7   6        0.73        0.58      0.35 o 
  11  -7   6        8.20        7.56      1.10 o 
 -10  -6   6       59.80       63.91      3.42 o 
  -9  -6   6      133.74      137.27      3.72 o 
  -8  -6   6       72.45       77.38      2.07 o 
  -7  -6   6        7.39        7.85      0.61 o 
  -6  -6   6        0.38        0.60      0.28 o 
  -5  -6   6       86.71       85.79      1.69 o 
  -4  -6   6       71.78       77.83      1.43 o 
  -3  -6   6      308.50      337.30      3.87 o 
  -2  -6   6        7.16       10.82      0.81 o 
   0  -6   6       52.85       59.25      1.28 o 
   1  -6   6       45.17       62.06      0.87 o 
   3  -6   6      109.59       96.27      7.19 o 
   4  -6   6      337.25      335.54      3.47 o 
   5  -6   6       10.96       16.70      0.53 o 
   6  -6   6       31.26       22.23      0.71 o 
   7  -6   6       67.07       66.09      1.39 o 
   8  -6   6        8.63        8.07      0.59 o 
   9  -6   6       56.97       55.85      1.41 o 
  10  -6   6       59.09       61.20      1.43 o 
  11  -6   6        1.26        2.09      0.80 o 
 -11  -5   6      100.84      110.61      3.11 o 
 -10  -5   6        9.08       10.98      0.62 o 
  -9  -5   6       16.31       17.34      1.27 o 
  -8  -5   6       22.24       22.29      0.91 o 
  -7  -5   6        5.36        5.68      0.38 o 
  -6  -5   6      275.78      259.89      3.12 o 
  -5  -5   6       24.00       24.54      0.56 o 
  -4  -5   6      407.84      385.31      4.41 o 
  -3  -5   6       87.55       73.92      1.24 o 
  -2  -5   6       20.21       13.45      0.46 o 
  -1  -5   6        5.75        7.00      0.48 o 
   0  -5   6     1067.37     1170.32     12.99 o 
   1  -5   6     2008.04     2109.89     64.55 o 
   2  -5   6      471.98      398.35      5.69 o 
   3  -5   6      537.17      516.29      9.09 o 
   4  -5   6       42.84       46.77      0.88 o 
   5  -5   6      153.30      128.77      1.65 o 
   6  -5   6      489.48      459.35      4.79 o 
   7  -5   6      806.15      774.79      9.49 o 
   8  -5   6       19.35       18.37      0.81 o 
   9  -5   6        0.39        0.01      0.34 o 
  10  -5   6      152.18      147.09      5.05 o 
  11  -5   6        5.66        6.96      1.23 o 
 -11  -4   6       38.76       42.51      1.61 o 
 -10  -4   6       46.63       45.91      1.18 o 
  -9  -4   6        8.12        7.04      0.93 o 
  -8  -4   6        0.10        0.10      0.24 o 
  -7  -4   6      343.93      347.27      3.66 o 
  -6  -4   6      462.55      464.86      5.14 o 
  -5  -4   6       62.80       63.45      0.95 o 
  -4  -4   6      119.64      114.67      1.39 o 
  -3  -4   6       41.28       36.29      0.69 o 
  -2  -4   6      110.09      118.62      1.56 o 
  -1  -4   6      103.22       93.04      1.39 o 
   1  -4   6       18.18       14.63      0.54 o 
   2  -4   6        3.55        6.96      0.44 o 
   3  -4   6      425.21      464.82      5.85 o 
   4  -4   6       77.20       68.26      1.15 o 
   5  -4   6      258.04      233.20      2.53 o 
   6  -4   6        9.78        9.16      0.31 o 
   7  -4   6       12.24       12.61      0.61 o 
   8  -4   6      112.58      112.69      2.13 o 
   9  -4   6        0.46        0.20      0.42 o 
  10  -4   6        7.49        7.28      1.40 o 
  11  -4   6        0.21        0.73      0.82 o 
 -12  -3   6        7.88        7.39      0.80 o 
 -11  -3   6        1.16        0.81      0.42 o 
 -10  -3   6        0.07        0.39      0.31 o 
  -9  -3   6      108.99      105.68      2.83 o 
  -8  -3   6       18.00       14.41      0.50 o 
  -7  -3   6      864.22      856.18      7.49 o 
  -6  -3   6      170.89      184.18      1.80 o 
  -5  -3   6       41.07       38.95      0.64 o 
  -4  -3   6      329.58      350.21      3.43 o 
  -3  -3   6      262.49      290.27      3.18 o 
  -2  -3   6       18.43       20.80      0.85 o 
  -1  -3   6        3.68        5.05      0.19 o 
   0  -3   6       30.61       39.03      0.89 o 
   1  -3   6        2.25        3.48      0.26 o 
   2  -3   6        8.37        9.54      0.39 o 
   3  -3   6       39.75       51.21      0.85 o 
   4  -3   6       79.14       59.15      0.89 o 
   5  -3   6      586.57      528.95      5.29 o 
   6  -3   6       17.68       20.82      0.61 o 
   7  -3   6        7.89        6.47      0.37 o 
   8  -3   6        0.02        0.29      0.26 o 
   9  -3   6       22.01       23.69      1.70 o 
  10  -3   6       12.44       11.49      1.57 o 
 -12  -2   6      218.11      226.74      4.45 o 
 -11  -2   6       63.32       63.71      1.19 o 
 -10  -2   6      165.67      167.46      2.21 o 
  -9  -2   6       80.97       80.18      1.21 o 
  -8  -2   6       71.71       66.84      1.02 o 
  -7  -2   6       39.83       37.79      0.67 o 
  -6  -2   6        0.19        0.05      0.13 o 
  -5  -2   6      402.79      397.56      3.94 o 
  -4  -2   6       75.62       98.36      1.46 o 
  -3  -2   6       11.88       10.71      0.31 o 
  -2  -2   6       56.19       60.12      0.68 o 
  -1  -2   6     1548.52     1622.54     16.63 o 
   0  -2   6      160.36      146.12      1.60 o 
   1  -2   6      113.11       90.50      1.00 o 
   2  -2   6        4.56        8.69      0.34 o 
   3  -2   6      678.07      705.93      6.20 o 
   4  -2   6        2.80        3.86      0.24 o 
   5  -2   6      102.99      104.62      1.38 o 
   6  -2   6       75.74       76.79      1.16 o 
   7  -2   6       33.56       36.44      0.93 o 
   8  -2   6       14.54       13.45      0.63 o 
   9  -2   6        5.80        5.29      0.51 o 
  10  -2   6       42.84       45.96      2.53 o 
 -12  -1   6       35.56       35.18      0.96 o 
 -11  -1   6        6.85        7.77      0.60 o 
 -10  -1   6      431.59      430.64      4.77 o 
  -9  -1   6      259.07      252.86      3.00 o 
  -8  -1   6      211.41      206.23      2.16 o 
  -7  -1   6       13.39       15.04      0.38 o 
  -6  -1   6       21.93       26.91      0.45 o 
  -5  -1   6       19.14       17.30      0.34 o 
  -4  -1   6      338.86      358.02      2.91 o 
  -3  -1   6      307.61      367.17      3.11 o 
  -2  -1   6      319.58      341.24      3.13 o 
  -1  -1   6      425.15      438.08      3.93 o 
   0  -1   6       81.88       90.62      1.15 o 
   1  -1   6      174.27      154.68      1.84 o 
   2  -1   6       96.26      108.89      1.16 o 
   3  -1   6       64.99      104.59      1.58 o 
   4  -1   6      785.39      737.79      6.05 o 
   5  -1   6      152.12      144.78      1.63 o 
   6  -1   6        7.93        6.51      0.43 o 
   7  -1   6       65.71       71.77      1.50 o 
   8  -1   6       40.90       46.13      1.02 o 
   9  -1   6        0.51        0.41      0.35 o 
  10  -1   6        0.00       -0.48      0.40 o 
 -13   0   6        1.97        2.50      0.68 o 
 -12   0   6       36.53       38.56      0.95 o 
 -11   0   6       51.65       57.48      1.13 o 
 -10   0   6       45.11       40.74      0.84 o 
  -9   0   6       63.33       53.68      0.87 o 
  -8   0   6        6.20        4.13      0.27 o 
  -7   0   6        7.73        5.46      0.26 o 
  -6   0   6      390.54      391.16      3.60 o 
  -5   0   6        3.08        2.38      0.18 o 
  -4   0   6        0.39        1.22      0.22 o 
  -3   0   6      412.37      413.15      3.48 o 
  -2   0   6      173.67      183.80      1.77 o 
  -1   0   6       67.58       65.23      0.73 o 
   0   0   6       49.64       72.97      0.74 o 
   1   0   6      109.37      109.71      1.06 o 
   2   0   6      200.74      190.03      1.60 o 
   3   0   6        0.07        0.15      0.12 o 
   4   0   6      147.40      133.45      1.66 o 
   5   0   6      125.60      115.62      1.90 o 
   6   0   6       73.18       84.77      1.76 o 
   7   0   6        0.07        0.58      0.27 o 
   8   0   6        0.00       -0.20      0.26 o 
   9   0   6        7.61        6.58      0.55 o 
 -13   1   6       54.30       61.16      1.24 o 
 -12   1   6       22.84       22.38      0.70 o 
 -11   1   6      189.58      188.57      2.31 o 
 -10   1   6       52.92       51.97      0.92 o 
  -9   1   6        0.48        0.28      0.18 o 
  -8   1   6       59.50       62.98      0.87 o 
  -7   1   6       60.43       47.32      0.66 o 
  -6   1   6       79.00       85.48      0.86 o 
  -5   1   6        0.04        0.48      0.11 o 
  -4   1   6       13.80       21.36      0.41 o 
  -3   1   6      132.91      122.91      1.12 o 
  -2   1   6      344.11      397.16      3.12 o 
  -1   1   6      160.56      168.05      1.45 o 
   0   1   6      212.61      229.86      1.92 o 
   1   1   6      186.37      168.94      1.44 o 
   2   1   6        0.96        2.53      0.17 o 
   3   1   6       65.42       81.13      1.03 o 
   4   1   6      254.80      240.15      3.58 o 
   5   1   6      100.77       86.40      1.47 o 
   6   1   6       42.57       39.87      0.97 o 
   7   1   6        9.29        9.70      0.58 o 
   8   1   6       53.58       55.30      1.42 o 
   9   1   6        3.66        3.64      0.44 o 
 -13   2   6       37.22       36.74      1.28 o 
 -12   2   6       13.34       12.65      0.57 o 
 -11   2   6       59.37       59.63      1.00 o 
 -10   2   6       53.64       50.25      0.86 o 
  -9   2   6       41.41       35.18      0.67 o 
  -8   2   6      352.40      303.95      2.63 o 
  -7   2   6        4.78        2.31      0.18 o 
  -6   2   6      209.94      200.86      1.92 o 
  -5   2   6       17.54       14.88      0.33 o 
  -4   2   6      116.50      123.68      1.09 o 
  -3   2   6      108.20      124.12      1.08 o 
  -2   2   6      137.20      133.24      1.14 o 
  -1   2   6        2.32        0.77      0.09 o 
   0   2   6      114.50      121.23      1.07 o 
   1   2   6        6.86        9.79      0.29 o 
   2   2   6        0.00        0.49      0.20 o 
   3   2   6       26.40       21.00      0.55 o 
   4   2   6       52.74       45.20      1.12 o 
   5   2   6       74.41       75.81      2.27 o 
   6   2   6        4.76        3.74      0.46 o 
   7   2   6       29.38       31.85      1.03 o 
   8   2   6       82.72       85.80      1.58 o 
   9   2   6       17.04       15.72      0.89 o 
 -13   3   6      123.71      131.33      2.13 o 
 -12   3   6       98.06       91.86      1.24 o 
 -11   3   6       26.78       25.44      0.67 o 
 -10   3   6       22.64       21.77      0.56 o 
  -9   3   6        2.49        3.20      0.25 o 
  -8   3   6        7.99        2.38      0.24 o 
  -7   3   6       46.55       43.64      0.56 o 
  -6   3   6       47.41       56.34      0.68 o 
  -5   3   6       21.02       22.16      0.48 o 
  -4   3   6      136.12      134.45      1.25 o 
  -3   3   6      299.62      299.18      2.44 o 
  -2   3   6        0.20        0.80      0.09 o 
  -1   3   6      120.77      133.70      1.23 o 
   0   3   6      227.01      245.43      2.33 o 
   1   3   6      122.41      113.44      1.16 o 
   2   3   6       36.77       34.48      0.65 o 
   3   3   6       19.72       21.95      0.58 o 
   4   3   6       69.62       69.61      1.47 o 
   5   3   6       36.64       38.78      1.43 o 
   6   3   6        2.63        3.23      0.35 o 
   7   3   6        4.46        5.27      0.43 o 
   8   3   6       97.56      105.69      4.24 o 
 -13   4   6       36.08       35.05      1.82 o 
 -12   4   6       13.90       13.31      0.57 o 
 -11   4   6        0.14        0.26      0.22 o 
 -10   4   6        4.80        4.00      0.24 o 
  -9   4   6       29.01       31.01      0.56 o 
  -8   4   6       19.50       17.75      0.42 o 
  -7   4   6        0.67        2.21      0.18 o 
  -6   4   6      202.71      183.74      1.62 o 
  -5   4   6        2.01        1.85      0.13 o 
  -4   4   6      274.44      269.98      2.24 o 
  -3   4   6        0.02        0.37      0.09 o 
  -2   4   6       31.13       36.86      0.46 o 
  -1   4   6      351.30      362.68      3.28 o 
   0   4   6      604.12      564.08      6.15 o 
   1   4   6      482.71      467.31      4.12 o 
   2   4   6       35.26       26.08      0.57 o 
   3   4   6       11.60        8.93      0.43 o 
   4   4   6       89.97       85.21      1.39 o 
   5   4   6        4.69        3.69      0.44 o 
   6   4   6        3.93        3.97      0.43 o 
   7   4   6      376.91      396.46      5.63 o 
   8   4   6        3.62        4.62      0.58 o 
 -13   5   6       40.15       37.89      2.90 o 
 -12   5   6       60.67       63.21      1.53 o 
 -11   5   6       79.49       83.66      1.44 o 
 -10   5   6       37.11       40.01      0.71 o 
  -9   5   6      113.71      111.58      1.43 o 
  -8   5   6       19.02       18.02      0.42 o 
  -7   5   6      264.80      246.67      2.45 o 
  -6   5   6      488.26      495.34      4.50 o 
  -5   5   6      650.34      660.78      7.55 o 
  -4   5   6        5.77        3.79      0.19 o 
  -3   5   6      755.70      714.42      6.09 o 
  -2   5   6      292.64      297.55      2.71 o 
  -1   5   6      269.82      267.67      2.31 o 
   0   5   6      142.12      141.67      1.37 o 
   1   5   6      104.47      100.31      1.15 o 
   2   5   6       93.21       97.30      1.27 o 
   3   5   6      128.91      124.67      1.94 o 
   4   5   6       10.58       12.90      0.81 o 
   5   5   6       83.96       83.70      2.00 o 
   6   5   6      179.95      182.21      2.67 o 
   7   5   6       26.58       28.05      0.89 o 
 -13   6   6        0.43       -0.34      0.52 o 
 -12   6   6      292.43      296.87      3.60 o 
 -11   6   6        1.58        1.27      0.32 o 
 -10   6   6        4.11        4.69      0.38 o 
  -9   6   6       20.83       21.39      0.72 o 
  -8   6   6      153.45      153.15      2.18 o 
  -7   6   6       73.39       59.92      1.11 o 
  -6   6   6        0.10        0.20      0.30 o 
  -5   6   6       60.16       58.13      1.01 o 
  -4   6   6       70.60       61.19      1.16 o 
  -3   6   6        0.59       -0.04      0.13 o 
  -2   6   6      408.76      442.60      4.29 o 
  -1   6   6        0.88        1.91      0.18 o 
   0   6   6       37.85       39.57      0.62 o 
   1   6   6        0.08        0.33      0.15 o 
   2   6   6       89.76       83.69      1.52 o 
   3   6   6       38.19       37.75      0.79 o 
   4   6   6      112.52      118.70      2.04 o 
   5   6   6        7.21        5.07      0.45 o 
   6   6   6        2.34        3.41      0.39 o 
   7   6   6       22.86       27.14      1.07 o 
 -13   7   6        9.60        9.97      0.74 o 
 -12   7   6        0.01        0.25      0.34 o 
 -11   7   6        0.07       -0.18      0.27 o 
 -10   7   6       49.58       55.96      1.34 o 
  -9   7   6       27.39       29.07      0.81 o 
  -8   7   6        0.34        0.71      0.24 o 
  -7   7   6       23.79       27.39      0.72 o 
  -6   7   6      242.35      249.92      3.06 o 
  -5   7   6      370.74      397.11      5.03 o 
  -4   7   6       28.80       24.59      0.71 o 
  -3   7   6      142.63      112.69      1.99 o 
  -2   7   6       47.78       43.22      1.14 o 
  -1   7   6      627.41      606.73      7.24 o 
   0   7   6      119.04      119.18      1.90 o 
   1   7   6      120.05      121.93      1.64 o 
   2   7   6       71.08       72.43      1.33 o 
   3   7   6       45.37       45.85      2.42 o 
   4   7   6        1.99        1.19      0.37 o 
   5   7   6      202.24      200.78      3.96 o 
   6   7   6        6.50        3.50      1.17 o 
 -13   8   6        0.30        0.24      0.43 o 
 -12   8   6       25.47       23.01      0.89 o 
 -11   8   6      109.90      113.91      2.10 o 
 -10   8   6        3.27        4.71      0.43 o 
  -9   8   6      308.12      307.79      3.83 o 
  -8   8   6      256.60      255.02      4.59 o 
  -7   8   6       51.77       55.50      1.18 o 
  -6   8   6        0.17        0.53      0.30 o 
  -5   8   6      183.09      180.04      2.60 o 
  -4   8   6       27.49       15.62      0.57 o 
  -3   8   6        3.04        7.37      0.44 o 
  -2   8   6       58.78       73.37      1.58 o 
  -1   8   6        4.48        5.28      0.62 o 
   0   8   6        1.80        1.59      0.38 o 
   1   8   6       19.21       20.66      0.74 o 
   2   8   6        1.52        2.40      0.56 o 
   3   8   6      253.90      264.22      5.70 o 
   4   8   6        6.43        4.82      1.11 o 
   5   8   6       31.41       30.05      2.27 o 
 -13   9   6       30.10       33.66      1.44 o 
 -12   9   6       64.44       66.02      1.41 o 
 -11   9   6        0.01       -0.15      0.27 o 
 -10   9   6        0.11        0.28      0.27 o 
  -9   9   6       60.06       59.52      1.29 o 
  -8   9   6      116.25      117.05      1.95 o 
  -7   9   6      305.72      304.28      4.06 o 
  -6   9   6        0.38        1.43      0.31 o 
  -5   9   6       48.12       38.96      0.90 o 
  -4   9   6       66.69       59.33      1.17 o 
  -3   9   6       13.83       16.93      0.69 o 
  -2   9   6       34.95       33.74      1.01 o 
  -1   9   6       15.41       14.08      0.95 o 
   0   9   6      138.54      147.70      2.76 o 
   1   9   6        1.91        2.47      0.48 o 
   2   9   6        0.67        0.29      0.38 o 
   3   9   6        3.11        2.97      0.71 o 
   4   9   6        6.35        7.12      1.27 o 
 -13  10   6       35.30       40.41      1.31 o 
 -12  10   6        0.17        0.72      0.32 o 
 -11  10   6        6.24        6.58      0.48 o 
 -10  10   6       91.80       92.00      1.69 o 
  -9  10   6       80.82       82.97      1.50 o 
  -8  10   6       14.37       14.78      0.81 o 
  -7  10   6       60.36       66.41      1.70 o 
  -6  10   6        4.02        3.19      0.45 o 
  -5  10   6        1.82        2.87      0.30 o 
  -4  10   6        0.84        1.63      0.40 o 
  -3  10   6       19.99       19.43      0.74 o 
  -2  10   6        2.47        3.11      0.41 o 
  -1  10   6      108.80      111.38      2.21 o 
   0  10   6        4.63        4.90      0.53 o 
   1  10   6        0.16        0.31      0.37 o 
   2  10   6       57.69       58.57      1.90 o 
   3  10   6        7.08        8.40      0.98 o 
 -13  11   6        9.13        6.62      1.38 o 
 -12  11   6       85.25       85.87      3.74 o 
 -11  11   6       84.35       83.23      2.18 o 
 -10  11   6        0.63        0.87      0.43 o 
  -9  11   6        0.45       -0.09      0.37 o 
  -8  11   6      275.37      266.98      4.50 o 
  -7  11   6        2.65        1.56      0.42 o 
  -6  11   6       83.21       78.97      1.83 o 
  -5  11   6        6.31        5.20      0.66 o 
  -4  11   6       69.02       74.33      6.85 o 
  -3  11   6        1.18        1.31      0.33 o 
  -2  11   6       20.68       18.96      0.75 o 
  -1  11   6       65.40       71.08      1.65 o 
   0  11   6        0.05       -0.07      0.32 o 
   1  11   6       23.09       26.13      1.08 o 
   2  11   6       35.50       38.64      1.37 o 
 -12  12   6        2.95        1.75      0.89 o 
 -11  12   6       11.81       12.82      1.55 o 
 -10  12   6       32.37       32.73      1.29 o 
  -9  12   6        4.90        7.09      1.07 o 
  -8  12   6        6.73        8.66      0.71 o 
  -7  12   6       10.76       10.46      0.89 o 
  -6  12   6      146.39      137.96      3.24 o 
  -5  12   6       60.78       57.79      1.85 o 
  -4  12   6       17.11       17.12      1.07 o 
  -3  12   6        1.12        0.50      0.46 o 
  -2  12   6       25.42       26.09      1.30 o 
  -1  12   6        0.28        0.25      0.28 o 
   0  12   6       12.53       12.76      1.22 o 
   1  12   6      137.81      142.93      3.97 o 
 -11  13   6       41.53       47.35      2.65 o 
 -10  13   6       14.02       12.13      1.45 o 
  -9  13   6       35.15       38.22      1.34 o 
  -8  13   6        0.16        0.09      0.42 o 
  -7  13   6       16.66       18.17      1.66 o 
  -6  13   6       39.65       39.92      1.54 o 
  -5  13   6       24.26       28.79      2.35 o 
  -4  13   6       94.59      100.42      2.70 o 
  -3  13   6        0.68        0.39      0.48 o 
  -2  13   6       10.98       10.21      1.40 o 
  -1  13   6       30.51       30.28      2.04 o 
   0  13   6       10.97       11.41      1.51 o 
 -10  14   6        1.01        0.53      0.70 o 
  -9  14   6        0.11        0.23      0.60 o 
  -8  14   6       50.52       53.13      2.24 o 
  -7  14   6       93.13       95.24      2.58 o 
  -6  14   6        0.93        1.14      0.52 o 
  -5  14   6      328.90      346.08     11.57 o 
  -4  14   6        0.01       -0.79      0.44 o 
  -3  14   6       30.88       33.06      2.05 o 
  -2  14   6        0.14       -0.36      0.65 o 
  -1  14   6       22.07       25.41      1.93 o 
  -9  15   6        2.92        1.66      0.79 o 
  -8  15   6        0.86        1.82      0.79 o 
  -7  15   6       38.44       38.06      2.19 o 
  -6  15   6        1.48        1.36      0.81 o 
  -5  15   6        4.58        4.82      1.04 o 
  -4  15   6        2.11        2.25      0.85 o 
   1 -17   7        1.45        1.42      0.59 o 
   2 -17   7       26.60       26.46      1.33 o 
   3 -17   7        0.03       -0.34      0.38 o 
  -1 -16   7       15.25       17.11      1.38 o 
   0 -16   7        1.85        2.27      0.67 o 
   1 -16   7      128.46      130.91      3.82 o 
   2 -16   7       32.89       34.74      1.48 o 
   3 -16   7       33.24       36.56      1.38 o 
   6 -16   7        0.61        1.06      0.40 o 
   7 -16   7       74.06       72.19      2.33 o 
  -3 -15   7        7.39        8.28      1.23 o 
  -2 -15   7       29.85       28.90      1.78 o 
  -1 -15   7        4.92        4.57      0.59 o 
   0 -15   7       87.90       92.79      4.56 o 
   1 -15   7       40.88       43.09      1.76 o 
   2 -15   7       10.38        9.43      0.81 o 
   3 -15   7       30.42       30.34      1.22 o 
   4 -15   7        0.35        0.26      0.30 o 
   5 -15   7       84.47       94.07      2.03 o 
   6 -15   7        2.16        2.10      0.45 o 
   7 -15   7       99.72       95.20      2.96 o 
   8 -15   7        3.02        2.23      0.67 o 
  -4 -14   7        1.99        1.65      0.82 o 
  -3 -14   7        7.49        6.44      0.87 o 
  -2 -14   7        1.45        0.98      0.44 o 
  -1 -14   7       37.00       35.79      1.27 o 
   0 -14   7       23.47       24.09      0.92 o 
   1 -14   7       92.00       95.81      2.89 o 
   2 -14   7       10.15       10.35      0.70 o 
   3 -14   7       36.93       36.34      1.35 o 
   4 -14   7       18.60       17.47      1.67 o 
   5 -14   7       15.43       15.00      0.76 o 
   6 -14   7       76.08       76.67      1.85 o 
   7 -14   7       12.34       14.06      0.85 o 
   8 -14   7        7.44        7.87      0.78 o 
   9 -14   7       48.88       53.38      2.41 o 
  -5 -13   7        2.49        3.42      0.94 o 
  -4 -13   7       31.07       29.70      2.31 o 
  -3 -13   7       15.37       15.18      1.85 o 
  -2 -13   7        8.28        8.45      0.77 o 
  -1 -13   7      125.33      124.84      5.41 o 
   0 -13   7       85.70       85.25      1.74 o 
   1 -13   7       67.21       65.98      1.35 o 
   2 -13   7       27.61       26.13      1.01 o 
   3 -13   7       46.35       42.79      1.31 o 
   4 -13   7       55.00       54.85      2.67 o 
   5 -13   7       52.42       52.11      1.40 o 
   6 -13   7       11.11       12.60      0.61 o 
   7 -13   7       20.98       21.09      0.77 o 
   8 -13   7        3.07        2.72      0.42 o 
   9 -13   7        0.00        0.55      0.62 o 
  10 -13   7        4.11        3.43      0.92 o 
  -6 -12   7      132.46      129.14      4.81 o 
  -5 -12   7       44.02       44.05      1.81 o 
  -4 -12   7       35.99       37.36      1.77 o 
  -3 -12   7       83.12       74.36      2.13 o 
  -2 -12   7       52.05       53.07      1.62 o 
  -1 -12   7        6.62        8.11      0.59 o 
   0 -12   7       25.48       25.27      0.83 o 
   1 -12   7        2.10        2.38      0.41 o 
   2 -12   7        8.04        9.60      0.85 o 
   3 -12   7       33.27       29.37      1.30 o 
   4 -12   7      139.80      139.19      2.12 o 
   5 -12   7       16.73       17.20      0.62 o 
   6 -12   7        3.11        2.64      0.47 o 
   7 -12   7       12.01       12.75      0.67 o 
   8 -12   7        0.00       -0.08      0.30 o 
   9 -12   7       59.26       61.55      2.12 o 
  10 -12   7        0.89        2.45      0.85 o 
  -7 -11   7       17.21       15.55      1.03 o 
  -6 -11   7        0.30        0.04      0.34 o 
  -5 -11   7      191.15      185.33      3.62 o 
  -4 -11   7        7.53        8.15      1.09 o 
  -3 -11   7        0.02       -0.04      0.34 o 
  -2 -11   7        0.01        0.14      0.28 o 
  -1 -11   7        0.38        0.47      0.27 o 
   0 -11   7       60.07       61.94      1.36 o 
   1 -11   7        6.28        7.74      0.46 o 
   2 -11   7      357.17      345.17      5.05 o 
   3 -11   7       41.98       40.11      1.26 o 
   4 -11   7       44.50       43.14      0.96 o 
   5 -11   7       37.85       36.73      0.97 o 
   6 -11   7      117.97      120.82      2.10 o 
   7 -11   7       13.31       15.07      0.72 o 
   8 -11   7        5.30        3.83      0.48 o 
   9 -11   7       63.22       62.89      4.82 o 
  10 -11   7        0.04        0.29      0.71 o 
  -8 -10   7       17.27       18.97      1.78 o 
  -7 -10   7        6.74        6.08      0.68 o 
  -6 -10   7        2.49        1.86      0.45 o 
  -5 -10   7       69.20       68.28      1.62 o 
  -4 -10   7      110.83      104.70      1.79 o 
  -3 -10   7       59.71       53.92      1.43 o 
  -2 -10   7        0.06        0.18      0.27 o 
  -1 -10   7        0.13        1.03      0.32 o 
   0 -10   7       14.27       14.54      0.61 o 
   1 -10   7       13.99       11.38      0.52 o 
   2 -10   7       68.53       63.67      1.30 o 
   3 -10   7      155.37      144.06      2.43 o 
   4 -10   7        3.40        4.98      0.38 o 
   5 -10   7       76.18       75.29      2.36 o 
   6 -10   7      358.19      344.25      4.74 o 
   7 -10   7       53.40       47.14      1.23 o 
   8 -10   7        4.85        4.66      0.51 o 
   9 -10   7       16.06       14.31      0.95 o 
  10 -10   7       74.87       79.74      3.49 o 
  -9  -9   7        0.52        0.37      0.80 o 
  -8  -9   7        0.26        0.36      0.46 o 
  -7  -9   7       16.67       16.61      1.46 o 
  -6  -9   7       26.88       28.12      1.48 o 
  -5  -9   7        0.69        0.23      0.28 o 
  -4  -9   7        8.32        5.63      0.44 o 
  -3  -9   7        6.90        8.34      0.45 o 
  -2  -9   7        4.76        2.78      0.37 o 
  -1  -9   7      209.34      219.82      3.51 o 
   0  -9   7      170.00      153.42      2.58 o 
   1  -9   7       35.44       30.26      0.83 o 
   2  -9   7      148.48      143.53      2.41 o 
   3  -9   7       17.93       18.67      1.08 o 
   4  -9   7        1.65        1.63      0.28 o 
   5  -9   7       31.72       32.82      0.92 o 
   6  -9   7      164.01      168.35      2.71 o 
   7  -9   7      111.46      106.39      2.15 o 
   8  -9   7       89.14       89.45      2.14 o 
   9  -9   7       32.98       31.46      1.27 o 
  10  -9   7        6.12        5.89      1.22 o 
  -9  -8   7        7.33       10.72      1.50 o 
  -8  -8   7       66.32       65.20      2.19 o 
  -7  -8   7        8.60        7.09      0.74 o 
  -6  -8   7       97.06       92.57      1.85 o 
  -5  -8   7       22.75       22.96      0.81 o 
  -4  -8   7       72.76       67.81      1.36 o 
  -3  -8   7       28.19       29.40      0.78 o 
  -2  -8   7       14.85       21.06      0.67 o 
  -1  -8   7      136.72      137.10      2.40 o 
   0  -8   7      156.15      176.55      2.87 o 
   1  -8   7        5.46        1.94      0.28 o 
   2  -8   7      193.01      182.05      2.93 o 
   3  -8   7      414.60      407.30      5.95 o 
   4  -8   7      182.48      171.45      2.60 o 
   5  -8   7        6.60        4.62      0.42 o 
   6  -8   7       17.39       17.91      0.51 o 
   7  -8   7        1.86        1.44      0.36 o 
   8  -8   7       31.67       30.60      0.89 o 
   9  -8   7       57.10       57.99      1.35 o 
  10  -8   7       11.08        9.85      0.73 o 
 -10  -7   7       12.64       14.26      1.85 o 
  -9  -7   7        0.00       -0.30      0.51 o 
  -8  -7   7       10.88       10.73      0.76 o 
  -7  -7   7       49.00       47.89      1.30 o 
  -6  -7   7       40.51       38.19      1.40 o 
  -5  -7   7       31.41       32.65      0.94 o 
  -4  -7   7      376.80      361.09      4.73 o 
  -3  -7   7      471.45      456.60      5.82 o 
  -2  -7   7      205.98      186.50      2.34 o 
  -1  -7   7       59.08       52.51      0.95 o 
   0  -7   7       67.43       69.80      1.09 o 
   1  -7   7       56.42       58.46      1.25 o 
   2  -7   7        0.51        0.60      0.22 o 
   3  -7   7      557.20      569.87      6.80 o 
   4  -7   7        2.63        3.81      0.27 o 
   5  -7   7        0.58        0.11      0.18 o 
   6  -7   7       93.13       81.97      1.43 o 
   7  -7   7       43.07       40.43      0.96 o 
   8  -7   7        2.74        2.61      0.53 o 
   9  -7   7       26.26       30.00      1.69 o 
  10  -7   7        7.33        7.62      0.74 o 
 -10  -6   7       62.00       61.88      4.57 o 
  -9  -6   7        6.33        7.15      0.97 o 
  -8  -6   7        3.56        3.15      0.59 o 
  -7  -6   7      189.10      193.60      3.11 o 
  -6  -6   7        1.54        1.60      0.33 o 
  -5  -6   7        2.50        2.14      0.32 o 
  -4  -6   7      151.09      163.27      2.19 o 
  -3  -6   7      114.77       89.17      1.36 o 
  -2  -6   7        7.78        6.96      0.35 o 
  -1  -6   7      138.49      131.85      2.42 o 
   1  -6   7        2.60        0.21      0.30 o 
   2  -6   7      768.44      766.62     15.38 o 
   3  -6   7       52.80       48.03      0.95 o 
   4  -6   7       10.77        8.90      0.42 o 
   5  -6   7      106.52      101.71      1.41 o 
   6  -6   7      156.62      158.07      2.25 o 
   7  -6   7        4.11        4.92      0.47 o 
   8  -6   7       35.87       35.66      1.14 o 
   9  -6   7        4.41        5.01      0.55 o 
  10  -6   7       19.23       21.38      1.31 o 
 -11  -5   7       22.13       19.20      1.40 o 
 -10  -5   7        2.59        2.97      0.47 o 
  -9  -5   7       26.38       25.69      1.47 o 
  -8  -5   7        1.65        1.34      0.30 o 
  -7  -5   7       35.56       34.68      0.80 o 
  -6  -5   7        9.13       11.16      0.45 o 
  -5  -5   7     1049.10     1008.75      9.57 o 
  -4  -5   7       61.58       45.45      0.97 o 
  -3  -5   7      159.16      152.42      2.01 o 
  -2  -5   7       57.23       56.64      2.41 o 
   0  -5   7       97.12       88.80      2.13 o 
   1  -5   7      239.33      287.46      6.50 o 
   2  -5   7      185.81      189.85      3.08 o 
   3  -5   7      186.73      173.06      2.46 o 
   4  -5   7       23.65       24.14      0.64 o 
   5  -5   7        1.73        0.26      0.21 o 
   6  -5   7      326.82      344.10      3.80 o 
   7  -5   7       65.81       68.48      1.51 o 
   8  -5   7       20.85       21.38      0.89 o 
   9  -5   7       37.23       35.50      1.18 o 
  10  -5   7        8.71        8.50      1.30 o 
 -11  -4   7        1.83        1.15      0.43 o 
 -10  -4   7        0.03       -0.04      0.31 o 
  -9  -4   7       34.29       35.22      0.97 o 
  -8  -4   7        0.06        0.62      0.26 o 
  -7  -4   7       97.01       91.75      1.49 o 
  -6  -4   7      322.61      336.93      3.58 o 
  -5  -4   7       79.30       69.29      1.03 o 
  -4  -4   7       58.31       49.78      0.78 o 
  -3  -4   7       60.24       47.60      0.75 o 
  -2  -4   7        7.84        5.97      0.35 o 
  -1  -4   7      803.53      805.94      8.52 o 
   0  -4   7      439.77      486.92      6.05 o 
   1  -4   7      444.78      439.95      6.31 o 
   2  -4   7      750.08      718.28     16.76 o 
   3  -4   7       92.29      101.79      1.52 o 
   4  -4   7      244.00      237.68      2.99 o 
   5  -4   7      253.66      245.68      2.68 o 
   6  -4   7       74.72       68.76      1.32 o 
   7  -4   7        2.92        1.60      0.32 o 
   8  -4   7        0.98        0.50      0.35 o 
   9  -4   7       35.22       35.84      3.21 o 
  10  -4   7        0.00        0.33      0.74 o 
 -12  -3   7       43.42       45.54      1.58 o 
 -11  -3   7        0.34        0.23      0.44 o 
 -10  -3   7       37.92       36.59      1.06 o 
  -9  -3   7        9.52        9.82      0.79 o 
  -8  -3   7      246.35      243.72      3.15 o 
  -7  -3   7        5.78        4.97      0.30 o 
  -6  -3   7      572.16      553.37      4.68 o 
  -5  -3   7      587.50      573.41      4.79 o 
  -4  -3   7      389.00      426.58      4.17 o 
  -3  -3   7      584.76      613.00      6.37 o 
  -2  -3   7       39.76       38.76      0.62 o 
  -1  -3   7      438.01      464.52      4.51 o 
   0  -3   7        3.38        0.47      0.14 o 
   1  -3   7       47.45       49.88      0.77 o 
   2  -3   7       16.96       23.15      0.45 o 
   3  -3   7      290.22      276.78      2.94 o 
   4  -3   7      145.19      133.70      1.66 o 
   5  -3   7      314.46      298.49      3.24 o 
   6  -3   7       30.07       26.97      0.98 o 
   7  -3   7       19.91       19.58      0.73 o 
   8  -3   7        1.86        1.49      0.31 o 
   9  -3   7      177.39      182.83      6.06 o 
  10  -3   7       11.53       14.66      1.81 o 
 -12  -2   7        8.89        6.18      0.75 o 
 -11  -2   7        6.10        7.52      0.67 o 
 -10  -2   7       65.05       69.23      1.34 o 
  -9  -2   7        5.66        7.05      0.42 o 
  -8  -2   7       79.60       77.32      1.15 o 
  -7  -2   7        0.10        0.05      0.17 o 
  -6  -2   7      180.18      179.51      1.78 o 
  -5  -2   7      219.28      220.02      2.16 o 
  -4  -2   7       15.46       10.87      0.32 o 
  -3  -2   7     1765.88     1835.12     15.71 o 
  -2  -2   7      784.13      815.52      6.65 o 
  -1  -2   7        4.28        7.99      0.34 o 
   0  -2   7        8.11       12.40      0.34 o 
   1  -2   7       13.61       18.84      0.38 o 
   2  -2   7      139.74      169.95      1.90 o 
   3  -2   7      114.03      108.70      1.18 o 
   4  -2   7      266.40      236.50      2.40 o 
   5  -2   7        2.88        4.53      0.36 o 
   6  -2   7        4.53        7.26      0.43 o 
   7  -2   7      222.47      223.83      3.09 o 
   8  -2   7        0.49        0.29      0.29 o 
   9  -2   7        7.95        7.12      0.57 o 
  10  -2   7        5.08        4.66      1.06 o 
 -12  -1   7       23.90       24.16      1.20 o 
 -11  -1   7        9.97       11.35      0.90 o 
 -10  -1   7      574.44      587.33      7.06 o 
  -9  -1   7       13.25       14.08      0.86 o 
  -8  -1   7      138.52      137.58      1.73 o 
  -7  -1   7       55.09       44.46      1.31 o 
  -6  -1   7       18.72       19.47      0.40 o 
  -5  -1   7      195.03      204.85      1.75 o 
  -4  -1   7      707.77      771.10      5.95 o 
  -3  -1   7      761.85      783.76      6.01 o 
  -2  -1   7        0.24        0.53      0.19 o 
  -1  -1   7       13.98       14.73      0.34 o 
   0  -1   7      501.71      546.42      4.25 o 
   1  -1   7      273.36      298.83      2.66 o 
   2  -1   7      582.54      586.00      5.24 o 
   3  -1   7       84.31      100.76      1.24 o 
   4  -1   7        2.44        3.67      0.25 o 
   5  -1   7       43.99       43.27      0.92 o 
   6  -1   7        7.68        7.07      0.58 o 
   7  -1   7       11.84       10.48      0.58 o 
   8  -1   7        0.21        0.60      0.29 o 
   9  -1   7       25.19       29.31      0.93 o 
 -13   0   7       49.22       49.22      1.33 o 
 -12   0   7       37.37       36.47      0.98 o 
 -11   0   7        2.89        3.23      0.36 o 
 -10   0   7        9.89       10.34      0.59 o 
  -9   0   7      135.81      134.49      1.61 o 
  -8   0   7        2.47        1.25      0.20 o 
  -7   0   7      315.41      309.76      3.02 o 
  -6   0   7      207.71      214.27      1.96 o 
  -5   0   7       59.79       55.78      0.76 o 
  -4   0   7       71.10       71.70      0.87 o 
  -3   0   7      217.14      204.81      2.19 o 
  -2   0   7     1051.59     1083.65      8.12 o 
  -1   0   7       38.79       40.54      0.51 o 
   0   0   7      218.76      238.42      1.93 o 
   1   0   7       82.22      100.01      0.98 o 
   2   0   7       32.56       37.88      0.55 o 
   3   0   7       86.16       76.65      1.03 o 
   4   0   7       84.20       74.61      1.24 o 
   5   0   7      193.34      172.70      2.43 o 
   6   0   7       31.00       30.04      0.84 o 
   7   0   7        0.34        0.02      0.27 o 
   8   0   7        4.87        4.09      0.42 o 
   9   0   7        3.89        4.38      0.64 o 
 -13   1   7        7.51        5.43      0.47 o 
 -12   1   7       10.31        9.85      0.52 o 
 -11   1   7        0.13       -0.40      0.20 o 
 -10   1   7        5.96        5.13      0.34 o 
  -9   1   7      181.58      168.98      1.89 o 
  -8   1   7        8.93        5.79      0.41 o 
  -7   1   7       17.19       27.61      0.56 o 
  -6   1   7       11.20       10.16      0.32 o 
  -5   1   7       29.26       32.00      0.48 o 
  -4   1   7      894.52      929.19      7.06 o 
  -3   1   7      361.03      387.87      2.95 o 
  -2   1   7     1338.82     1404.45      9.92 o 
  -1   1   7      224.33      213.69      1.74 o 
   0   1   7      299.85      334.42      2.74 o 
   1   1   7      635.06      633.15      4.71 o 
   2   1   7        4.65        7.38      0.29 o 
   3   1   7      206.96      205.66      2.44 o 
   4   1   7        4.90        7.39      0.59 o 
   5   1   7        1.94        0.24      0.24 o 
   6   1   7        2.41        2.92      0.38 o 
   7   1   7        0.00       -0.31      0.29 o 
   8   1   7        9.18        8.81      0.78 o 
   9   1   7       18.20       19.08      0.79 o 
 -13   2   7       71.15       74.45      1.38 o 
 -12   2   7       42.75       44.20      0.94 o 
 -11   2   7        4.66        4.60      0.40 o 
 -10   2   7       12.37       10.65      0.44 o 
  -9   2   7      169.28      157.89      1.79 o 
  -8   2   7       13.18       12.05      0.41 o 
  -7   2   7      518.59      471.63      4.08 o 
  -6   2   7       84.58       76.47      0.93 o 
  -5   2   7       56.60       42.38      1.03 o 
  -4   2   7        0.10        0.11      0.11 o 
  -3   2   7       18.03       14.28      0.28 o 
  -2   2   7        2.37        3.53      0.16 o 
  -1   2   7       20.56       24.60      0.36 o 
   0   2   7       27.98       31.35      0.43 o 
   1   2   7      403.00      380.59      3.27 o 
   2   2   7      113.45      116.93      1.46 o 
   3   2   7       81.72       83.26      2.03 o 
   4   2   7       26.08       24.91      0.98 o 
   5   2   7       27.68       27.50      0.99 o 
   6   2   7       29.33       31.71      1.01 o 
   7   2   7       10.62       10.46      1.10 o 
   8   2   7      118.44      126.78      2.23 o 
 -13   3   7        0.17       -0.25      0.30 o 
 -12   3   7       35.99       34.83      1.01 o 
 -11   3   7        3.30        3.74      0.41 o 
 -10   3   7       13.84       14.18      0.80 o 
  -9   3   7        6.69        6.94      0.30 o 
  -8   3   7      193.48      178.61      1.60 o 
  -7   3   7        3.27        1.85      0.21 o 
  -6   3   7      282.45      272.91      2.31 o 
  -5   3   7      111.17      103.60      1.12 o 
  -4   3   7      247.07      244.59      2.41 o 
  -3   3   7      632.90      630.88      5.61 o 
  -2   3   7        0.78        3.04      0.20 o 
  -1   3   7      113.01      119.17      1.31 o 
   0   3   7      112.79      112.62      1.17 o 
   1   3   7      541.89      547.13      4.85 o 
   2   3   7      284.65      261.75      3.00 o 
   3   3   7        1.37        1.86      0.28 o 
   4   3   7       97.26       97.79      1.90 o 
   5   3   7       18.61       19.95      0.94 o 
   6   3   7       21.27       21.77      0.71 o 
   7   3   7       62.91       59.40      1.49 o 
   8   3   7      246.40      255.03      4.13 o 
 -13   4   7       55.67       56.59      1.98 o 
 -12   4   7       27.56       31.62      0.82 o 
 -11   4   7       13.76       14.19      0.56 o 
 -10   4   7       93.90       87.26      1.09 o 
  -9   4   7        7.99        6.55      0.29 o 
  -8   4   7      248.24      238.49      2.26 o 
  -7   4   7       26.05       31.82      0.49 o 
  -6   4   7     1068.88      988.75      7.46 o 
  -5   4   7       52.18       55.61      0.66 o 
  -4   4   7        1.18        1.01      0.12 o 
  -3   4   7       92.58       99.96      0.98 o 
  -2   4   7        0.54        1.23      0.13 o 
  -1   4   7       63.58       67.31      0.80 o 
   0   4   7       59.79       57.41      0.84 o 
   1   4   7     1313.34     1302.51     11.69 o 
   2   4   7        2.15        0.71      0.20 o 
   3   4   7       41.73       44.71      0.96 o 
   4   4   7       47.99       46.93      0.97 o 
   5   4   7       21.40       23.17      0.89 o 
   6   4   7       23.70       24.33      0.98 o 
   7   4   7        0.04       -0.17      0.36 o 
 -13   5   7      191.60      204.08      4.48 o 
 -12   5   7        0.77        0.63      0.38 o 
 -11   5   7       56.91       59.69      1.19 o 
 -10   5   7       42.22       39.39      0.73 o 
  -9   5   7       56.40       59.27      0.90 o 
  -8   5   7       17.97       20.60      0.50 o 
  -7   5   7       70.77       70.45      0.82 o 
  -6   5   7      813.60      798.57      6.50 o 
  -5   5   7        0.36        0.02      0.10 o 
  -4   5   7       31.27       36.37      0.54 o 
  -3   5   7       10.67        8.96      0.27 o 
  -2   5   7       10.20        5.73      0.23 o 
  -1   5   7        1.91        1.27      0.15 o 
   0   5   7        2.66        2.17      0.23 o 
   1   5   7        0.09       -0.06      0.16 o 
   2   5   7       13.38       14.09      0.50 o 
   3   5   7        8.40       10.90      0.64 o 
   4   5   7       14.77       17.70      0.96 o 
   5   5   7       79.98       77.83      1.75 o 
   6   5   7       36.28       37.19      1.01 o 
   7   5   7        8.33        7.19      0.76 o 
 -13   6   7       13.31       12.45      1.04 o 
 -12   6   7       50.73       54.26      1.30 o 
 -11   6   7       66.81       65.16      1.25 o 
 -10   6   7        3.62        3.65      0.36 o 
  -9   6   7      118.18      121.97      2.16 o 
  -8   6   7        6.27        8.18      0.42 o 
  -7   6   7        6.40        7.84      0.40 o 
  -6   6   7       25.39       22.46      0.56 o 
  -5   6   7        0.00        0.79      0.46 o 
  -4   6   7        8.83        8.49      0.43 o 
  -3   6   7       99.53       80.61      1.36 o 
  -2   6   7      221.73      202.53      2.21 o 
  -1   6   7       77.09       74.68      1.30 o 
   0   6   7        2.03        3.17      0.24 o 
   1   6   7       86.47       72.44      1.20 o 
   2   6   7        0.00        0.16      0.19 o 
   3   6   7       33.56       33.20      0.79 o 
   4   6   7      177.91      193.06      3.01 o 
   5   6   7       54.29       57.20      1.31 o 
   6   6   7       36.80       43.22      1.33 o 
 -13   7   7        7.69        8.19      0.76 o 
 -12   7   7       10.86        9.85      0.59 o 
 -11   7   7        0.06       -0.18      0.25 o 
 -10   7   7        1.14        2.18      0.35 o 
  -9   7   7      538.59      547.06      6.32 o 
  -8   7   7        6.86        8.82      0.50 o 
  -7   7   7      120.26      119.74      2.02 o 
  -6   7   7        0.39        0.96      0.26 o 
  -5   7   7       23.59       16.77      0.62 o 
  -4   7   7       16.60       14.27      0.58 o 
  -3   7   7      201.57      164.73      2.46 o 
  -2   7   7       19.77       20.36      0.65 o 
  -1   7   7        2.62        1.89      0.30 o 
   0   7   7      350.47      348.30      3.89 o 
   1   7   7      133.54      125.30      1.96 o 
   2   7   7       57.75       54.20      2.17 o 
   3   7   7        0.25        1.05      1.03 o 
   4   7   7       17.62       16.75      0.88 o 
   5   7   7       65.60       74.07      1.93 o 
 -13   8   7        1.96        2.47      0.77 o 
 -12   8   7       23.79       22.83      0.89 o 
 -11   8   7       52.33       53.99      1.26 o 
 -10   8   7      228.64      239.90      3.48 o 
  -9   8   7       46.73       47.75      1.19 o 
  -8   8   7       11.02       10.01      0.60 o 
  -7   8   7       45.10       43.37      1.06 o 
  -6   8   7       57.45       50.98      1.14 o 
  -5   8   7      119.27      109.33      1.84 o 
  -4   8   7       59.33       55.38      1.17 o 
  -3   8   7       10.22       14.63      0.71 o 
  -2   8   7        3.36        2.71      0.40 o 
  -1   8   7       69.71       72.70      1.69 o 
   0   8   7        0.55        0.85      0.52 o 
   1   8   7       70.98       70.44      1.80 o 
   2   8   7        1.74        2.03      0.49 o 
   3   8   7       30.60       28.00      2.01 o 
   4   8   7       20.74       25.54      2.05 o 
 -13   9   7        9.36       10.93      0.96 o 
 -12   9   7        8.16       10.37      0.71 o 
 -11   9   7        5.88        5.26      0.70 o 
 -10   9   7       31.13       28.80      1.38 o 
  -9   9   7       38.11       39.79      1.07 o 
  -8   9   7       26.60       25.69      0.82 o 
  -7   9   7       58.83       58.29      1.27 o 
  -6   9   7      118.00      117.74      2.03 o 
  -5   9   7        0.45        1.19      0.28 o 
  -4   9   7        1.87        1.07      0.31 o 
  -3   9   7       73.16       73.37      1.65 o 
  -2   9   7        1.29        2.48      0.42 o 
  -1   9   7       13.07       11.58      0.75 o 
   0   9   7       10.42       12.75      0.85 o 
   1   9   7       30.35       29.02      1.14 o 
   2   9   7      112.22      113.88      3.67 o 
   3   9   7        2.01        2.83      0.96 o 
   4   9   7        1.87        0.92      0.87 o 
 -13  10   7       11.27       12.69      2.27 o 
 -12  10   7       38.41       37.68      1.19 o 
 -11  10   7        0.01        0.47      0.30 o 
 -10  10   7       67.98       66.17      1.42 o 
  -9  10   7        2.39        2.01      0.49 o 
  -8  10   7       30.76       29.78      1.06 o 
  -7  10   7      238.10      245.98      4.24 o 
  -6  10   7       37.10       33.01      1.03 o 
  -5  10   7       80.39       75.91      1.62 o 
  -4  10   7        8.57        9.30      0.60 o 
  -3  10   7        0.05        0.37      0.29 o 
  -2  10   7       68.02       73.40      1.70 o 
  -1  10   7        1.39        1.33      0.40 o 
   0  10   7       44.84       46.45      1.41 o 
   1  10   7        9.28        8.45      0.75 o 
   2  10   7       11.07       11.06      0.88 o 
   3  10   7        0.52       -0.69      0.68 o 
 -12  11   7       82.61       82.76      3.75 o 
 -11  11   7       70.87       70.19      2.40 o 
 -10  11   7       27.88       26.09      1.58 o 
  -9  11   7       56.92       55.07      1.64 o 
  -8  11   7       16.57       15.02      1.04 o 
  -7  11   7      245.14      250.14      4.30 o 
  -6  11   7       68.74       64.11      2.04 o 
  -5  11   7       22.50       24.74      0.74 o 
  -4  11   7       39.20       40.49      1.07 o 
  -3  11   7       17.55       17.76      0.76 o 
  -2  11   7        7.54        8.05      0.71 o 
  -1  11   7        1.76        1.80      0.43 o 
   0  11   7        4.02        3.68      0.54 o 
   1  11   7        0.75        0.35      0.42 o 
   2  11   7       62.65       62.62      2.84 o 
 -12  12   7        4.25        3.45      1.10 o 
 -11  12   7       26.43       28.33      2.11 o 
 -10  12   7        2.14        2.19      0.53 o 
  -9  12   7       10.78       12.79      0.92 o 
  -8  12   7        4.15        3.76      0.55 o 
  -7  12   7       17.64       18.01      1.15 o 
  -6  12   7       16.37       16.29      1.15 o 
  -5  12   7      103.97      107.54      2.86 o 
  -4  12   7       74.73       72.65      2.26 o 
  -3  12   7        1.56        1.23      0.58 o 
  -2  12   7        0.17        0.20      0.29 o 
  -1  12   7       32.82       33.89      1.10 o 
   0  12   7        0.47        0.80      0.45 o 
   1  12   7      140.72      144.66      3.39 o 
 -11  13   7      100.96       99.34      4.07 o 
 -10  13   7        3.64        3.57      0.99 o 
  -9  13   7        0.00        0.20      0.41 o 
  -8  13   7        4.71        3.70      0.68 o 
  -7  13   7       51.77       51.20      2.84 o 
  -6  13   7      116.38      111.96      2.95 o 
  -5  13   7        1.84        1.98      0.61 o 
  -4  13   7       11.48       12.02      1.05 o 
  -3  13   7        8.20        6.61      0.85 o 
  -2  13   7       23.97       22.24      1.83 o 
  -1  13   7        0.82        1.84      0.86 o 
 -10  14   7        0.04       -0.87      0.64 o 
  -9  14   7        6.73        5.56      1.11 o 
  -8  14   7        4.60        3.65      0.97 o 
  -7  14   7        4.58        4.51      1.02 o 
  -6  14   7       35.87       40.64      2.33 o 
  -5  14   7       24.85       30.50      2.06 o 
  -4  14   7        4.41        5.01      1.08 o 
  -3  14   7       15.63       16.25      1.75 o 
  -7  15   7        2.94        4.17      1.05 o 
  -6  15   7        6.12        4.96      1.11 o 
   1 -17   8       17.41       20.13      1.33 o 
   2 -17   8       34.61       36.69      1.63 o 
   3 -17   8        0.64        0.38      0.42 o 
   4 -17   8        1.02        0.89      0.40 o 
  -1 -16   8        0.39       -0.63      0.54 o 
   0 -16   8        3.20        5.50      0.89 o 
   1 -16   8      130.61      134.47      3.94 o 
   2 -16   8       12.36       14.22      1.03 o 
   3 -16   8        6.44        8.42      0.78 o 
   4 -16   8       26.67       30.15      1.27 o 
   5 -16   8        5.30        6.01      0.68 o 
   6 -16   8       14.51       16.20      1.03 o 
   7 -16   8        7.56        7.05      0.85 o 
  -3 -15   8       21.53       25.78      1.83 o 
  -2 -15   8        8.50        8.03      1.14 o 
  -1 -15   8       93.82       91.90      2.27 o 
   0 -15   8        3.19        2.17      0.41 o 
   1 -15   8       97.41       96.72      3.05 o 
   2 -15   8       20.81       19.83      1.15 o 
   3 -15   8        0.02        0.09      0.31 o 
   4 -15   8        5.08        5.71      0.73 o 
   5 -15   8       13.21       15.95      0.84 o 
   6 -15   8       48.15       52.40      1.97 o 
   7 -15   8       88.67       88.94      2.96 o 
   8 -15   8        5.36        4.56      0.86 o 
  -4 -14   8       79.79       79.01      3.38 o 
  -3 -14   8        0.01        0.44      0.63 o 
  -2 -14   8        5.88        5.88      0.70 o 
  -1 -14   8        0.43        0.28      0.37 o 
   0 -14   8      192.00      208.27      6.98 o 
   1 -14   8       70.20       72.36      3.16 o 
   2 -14   8        6.83        4.89      0.59 o 
   3 -14   8        5.30        6.83      0.58 o 
   4 -14   8        8.73        9.26      0.99 o 
   5 -14   8       10.68       11.90      0.76 o 
   6 -14   8        2.29        1.65      0.46 o 
   7 -14   8       52.00       52.99      1.37 o 
   8 -14   8      113.03      108.39      3.66 o 
  -5 -13   8        1.69        1.86      0.88 o 
  -4 -13   8       17.66       20.51      1.35 o 
  -3 -13   8       55.05       53.27      3.18 o 
  -2 -13   8        1.73        1.04      0.46 o 
  -1 -13   8        5.80        5.92      0.56 o 
   0 -13   8      122.81      119.37      2.27 o 
   1 -13   8       77.58       82.13      1.65 o 
   2 -13   8        0.02        0.01      0.33 o 
   3 -13   8        2.20        2.66      0.80 o 
   4 -13   8      129.14      128.63      2.60 o 
   5 -13   8        5.92        5.23      0.39 o 
   6 -13   8        0.14        0.01      0.26 o 
   7 -13   8        3.70        3.94      0.45 o 
   8 -13   8       20.55       21.77      1.04 o 
   9 -13   8        0.65        0.47      0.65 o 
  -6 -12   8      189.76      179.82      5.99 o 
  -5 -12   8       32.16       29.27      1.70 o 
  -4 -12   8        5.08        4.55      0.69 o 
  -3 -12   8       71.03       68.97      2.07 o 
  -2 -12   8      168.48      169.57      3.12 o 
  -1 -12   8      120.48      125.41      2.42 o 
   0 -12   8       65.75       69.98      1.62 o 
   1 -12   8        4.93        5.55      0.45 o 
   2 -12   8       15.83       16.88      0.64 o 
   3 -12   8       49.68       50.29      2.49 o 
   4 -12   8       12.84       12.65      0.55 o 
   5 -12   8        0.10        0.08      0.25 o 
   6 -12   8       20.82       21.01      0.80 o 
   7 -12   8        7.61        7.35      0.58 o 
   8 -12   8       12.93       14.74      1.02 o 
   9 -12   8        0.05       -0.26      0.59 o 
  -7 -11   8       30.51       34.66      1.41 o 
  -6 -11   8        0.49        0.29      0.35 o 
  -5 -11   8       23.87       24.05      0.81 o 
  -4 -11   8      340.35      329.98      5.43 o 
  -3 -11   8      101.88       94.79      2.46 o 
  -2 -11   8        7.68        9.08      0.65 o 
  -1 -11   8        0.04        0.44      0.27 o 
   0 -11   8       66.90       60.24      1.39 o 
   1 -11   8        4.95        7.77      0.51 o 
   2 -11   8      168.95      172.16      2.90 o 
   3 -11   8       37.15       39.82      1.42 o 
   4 -11   8       81.04       80.80      1.53 o 
   5 -11   8        5.61        4.47      0.43 o 
   6 -11   8       16.56       15.68      0.72 o 
   7 -11   8       60.72       62.25      1.48 o 
   8 -11   8        0.33       -0.23      0.32 o 
   9 -11   8       32.26       31.22      2.03 o 
  10 -11   8        2.00        1.10      0.84 o 
  -8 -10   8        0.01       -0.30      0.49 o 
  -7 -10   8        2.22        2.09      0.49 o 
  -6 -10   8       18.86       19.26      0.98 o 
  -5 -10   8       51.58       48.70      1.20 o 
  -4 -10   8        6.04        6.49      0.45 o 
  -3 -10   8       35.86       34.79      1.15 o 
  -2 -10   8       27.56       27.20      1.02 o 
  -1 -10   8        2.90        3.35      0.58 o 
   0 -10   8       30.37       28.76      2.15 o 
   1 -10   8       49.58       41.13      1.07 o 
   2 -10   8      132.17      134.41      2.37 o 
   3 -10   8       13.47       15.04      0.66 o 
   4 -10   8       81.53       78.39      1.73 o 
   5 -10   8       19.80       18.07      0.89 o 
   6 -10   8        2.95        2.04      0.38 o 
   7 -10   8       26.20       26.38      0.95 o 
   8 -10   8      117.03      118.49      2.33 o 
   9 -10   8        5.72        6.98      1.22 o 
  10 -10   8        1.90        1.61      0.91 o 
  -9  -9   8        5.37        5.45      1.18 o 
  -8  -9   8       25.24       27.38      1.27 o 
  -7  -9   8       17.88       20.40      1.05 o 
  -6  -9   8        4.55        4.65      0.50 o 
  -5  -9   8        8.71        7.54      0.56 o 
  -4  -9   8       62.93       63.59      1.32 o 
  -3  -9   8       14.03       11.82      0.72 o 
  -2  -9   8        1.97        5.48      0.49 o 
  -1  -9   8        1.93        0.44      0.24 o 
   0  -9   8       11.88        7.97      0.52 o 
   1  -9   8        2.98        1.57      0.29 o 
   2  -9   8      116.12      108.03      2.03 o 
   3  -9   8        9.99        9.53      0.56 o 
   4  -9   8       28.11       25.42      1.34 o 
   5  -9   8       25.77       26.03      0.86 o 
   6  -9   8       25.09       23.70      0.86 o 
   7  -9   8       16.65       15.54      0.81 o 
   8  -9   8        1.38        2.30      0.51 o 
   9  -9   8      324.74      319.01     13.23 o 
  10  -9   8       48.59       51.85      2.90 o 
  -9  -8   8        9.49       11.02      1.58 o 
  -8  -8   8       15.93       17.41      0.97 o 
  -7  -8   8        5.04        5.90      0.59 o 
  -6  -8   8        0.24       -0.01      0.30 o 
  -5  -8   8       23.84       22.76      0.81 o 
  -4  -8   8        0.72        0.83      0.27 o 
  -3  -8   8        3.87        3.57      0.36 o 
  -2  -8   8       13.73       17.51      0.56 o 
  -1  -8   8      918.75      888.10     12.40 o 
   0  -8   8      423.08      383.55      5.69 o 
   1  -8   8       24.43       20.35      0.73 o 
   2  -8   8      683.45      677.43      9.51 o 
   3  -8   8      120.64      111.34      2.14 o 
   4  -8   8       51.80       54.72      1.23 o 
   5  -8   8       27.36       25.42      0.59 o 
   6  -8   8      107.67      111.97      1.78 o 
   7  -8   8        0.46        0.71      0.26 o 
   8  -8   8      348.36      340.92      4.70 o 
   9  -8   8        0.41        1.05      0.36 o 
  10  -8   8       16.07       14.50      1.52 o 
 -10  -7   8        9.32        9.87      1.59 o 
  -9  -7   8        2.18        2.47      0.72 o 
  -8  -7   8       94.70       98.23      2.10 o 
  -7  -7   8        8.79        9.98      0.70 o 
  -6  -7   8       54.43       50.16      1.83 o 
  -5  -7   8       31.59       29.40      0.91 o 
  -4  -7   8       26.67       23.55      0.78 o 
  -3  -7   8      110.62       88.66      1.40 o 
  -2  -7   8        0.04        1.86      0.24 o 
  -1  -7   8       58.10       51.19      0.98 o 
   0  -7   8      359.02      379.12      4.71 o 
   1  -7   8      285.63      300.82      3.81 o 
   2  -7   8       18.87       20.24      0.55 o 
   3  -7   8      361.39      328.25      4.21 o 
   4  -7   8       13.82       13.94      0.43 o 
   5  -7   8       64.73       57.74      1.10 o 
   6  -7   8      145.08      141.45      2.10 o 
   7  -7   8       89.43       93.32      1.65 o 
   8  -7   8      305.45      292.71      4.24 o 
   9  -7   8      122.63      131.63      2.46 o 
  10  -7   8       95.83      104.74      2.81 o 
 -10  -6   8        5.27        5.82      1.34 o 
  -9  -6   8       34.43       34.30      1.74 o 
  -8  -6   8        2.31        1.73      0.50 o 
  -7  -6   8      114.44      118.94      2.24 o 
  -6  -6   8        6.01        6.41      0.52 o 
  -5  -6   8        1.91        2.62      0.35 o 
  -4  -6   8        1.20        0.66      0.22 o 
  -3  -6   8       33.60       33.90      0.76 o 
  -2  -6   8      251.26      229.24      2.82 o 
  -1  -6   8        9.38       16.14      0.49 o 
   0  -6   8      228.04      238.74      3.16 o 
   1  -6   8      224.05      203.93      3.15 o 
   2  -6   8       37.17       37.92      0.85 o 
   3  -6   8        2.33        1.92      0.27 o 
   4  -6   8        1.52        0.74      0.22 o 
   5  -6   8        3.83        3.90      0.32 o 
   6  -6   8       72.71       76.64      1.26 o 
   7  -6   8      107.53      105.77      1.99 o 
   8  -6   8       62.30       57.45      1.44 o 
   9  -6   8        0.17        0.18      0.37 o 
  10  -6   8        5.75        6.75      1.13 o 
 -11  -5   8       13.49       13.34      1.19 o 
 -10  -5   8        9.72        9.86      1.15 o 
  -9  -5   8       28.81       28.44      0.94 o 
  -8  -5   8       85.79       80.65      1.69 o 
  -7  -5   8       47.31       43.57      0.91 o 
  -6  -5   8      155.12      143.76      1.95 o 
  -5  -5   8        1.74        2.17      0.19 o 
  -4  -5   8       95.92       82.53      1.35 o 
  -3  -5   8      206.91      178.68      2.96 o 
  -2  -5   8      160.10      165.00      2.74 o 
  -1  -5   8      249.46      243.82     10.07 o 
   0  -5   8      150.89      162.82      2.42 o 
   1  -5   8      296.77      285.65      3.72 o 
   2  -5   8       10.53        6.26      0.40 o 
   3  -5   8       26.56       25.84      0.74 o 
   4  -5   8       65.79       67.44      1.23 o 
   5  -5   8      193.57      194.36      2.65 o 
   6  -5   8       29.85       27.94      0.74 o 
   7  -5   8       27.40       28.35      0.85 o 
   8  -5   8      109.14      115.11      2.83 o 
   9  -5   8       90.22      102.35      2.94 o 
  10  -5   8       36.45       35.00      2.25 o 
 -11  -4   8       48.45       51.02      2.65 o 
 -10  -4   8       12.63       12.83      0.69 o 
  -9  -4   8       59.22       60.42      1.31 o 
  -8  -4   8       27.95       28.71      0.97 o 
  -7  -4   8       32.36       32.39      0.89 o 
  -6  -4   8        4.97        3.58      0.28 o 
  -5  -4   8      665.24      646.08      6.35 o 
  -4  -4   8      166.09      148.89      1.76 o 
  -3  -4   8        0.45        1.14      0.35 o 
  -2  -4   8     1104.58     1103.02     11.61 o 
  -1  -4   8       12.36       16.13      0.49 o 
   0  -4   8       42.46       32.19      0.88 o 
   1  -4   8        7.77       10.89      0.49 o 
   2  -4   8      462.95      425.57      4.58 o 
   3  -4   8       62.43       62.01      0.89 o 
   4  -4   8       23.19       19.34      0.78 o 
   5  -4   8       62.32       57.38      0.89 o 
   6  -4   8        0.01       -0.16      0.25 o 
   7  -4   8       47.42       45.98      1.12 o 
   8  -4   8       26.50       27.53      1.21 o 
   9  -4   8        6.56        6.50      1.22 o 
 -12  -3   8       45.41       48.42      1.61 o 
 -11  -3   8        2.86        2.45      0.53 o 
 -10  -3   8        4.18        4.23      0.47 o 
  -9  -3   8       86.08       84.04      1.62 o 
  -8  -3   8       15.38       14.58      0.64 o 
  -7  -3   8       36.79       36.47      0.65 o 
  -6  -3   8       69.04       70.78      0.89 o 
  -5  -3   8       40.52       40.81      0.59 o 
  -4  -3   8      821.52      849.01      6.88 o 
  -3  -3   8      266.82      276.18      2.65 o 
  -2  -3   8        5.22        5.16      0.27 o 
  -1  -3   8      186.71      200.10      2.34 o 
   0  -3   8      545.49      505.16      4.79 o 
   1  -3   8      164.52      156.36      2.39 o 
   2  -3   8       33.81       35.59      0.88 o 
   3  -3   8      513.04      555.61      5.53 o 
   4  -3   8       44.11       48.55      0.85 o 
   5  -3   8        2.18        1.45      0.23 o 
   6  -3   8       17.18       16.84      0.59 o 
   7  -3   8       12.70       11.78      0.53 o 
   8  -3   8      142.15      143.69      4.71 o 
   9  -3   8       66.72       70.12      3.37 o 
 -12  -2   8       16.77       18.53      1.08 o 
 -11  -2   8        8.40       10.74      0.77 o 
 -10  -2   8       51.85       51.90      1.06 o 
  -9  -2   8        0.08        0.17      0.25 o 
  -8  -2   8       10.25       10.32      0.45 o 
  -7  -2   8       59.42       55.78      0.86 o 
  -6  -2   8      383.52      378.12      3.35 o 
  -5  -2   8       57.46       54.25      0.73 o 
  -4  -2   8      898.86      933.22      8.17 o 
  -3  -2   8      470.11      473.43      4.32 o 
  -2  -2   8       64.56       69.90      1.24 o 
  -1  -2   8       16.97       18.02      0.37 o 
   0  -2   8        0.42        1.02      0.15 o 
   1  -2   8       99.57       89.42      0.99 o 
   2  -2   8       74.61       78.96      1.11 o 
   3  -2   8      318.05      296.31      3.22 o 
   4  -2   8       12.96       12.44      0.46 o 
   5  -2   8       59.92       53.77      0.95 o 
   6  -2   8       33.05       33.19      0.99 o 
   7  -2   8      161.77      164.76      3.55 o 
   8  -2   8       16.03       15.96      0.71 o 
   9  -2   8        1.51        0.62      0.47 o 
 -12  -1   8       17.67       18.17      1.18 o 
 -11  -1   8      103.38      101.87      1.80 o 
 -10  -1   8       34.38       35.59      0.95 o 
  -9  -1   8       11.18       11.47      0.52 o 
  -8  -1   8       98.73      103.52      1.43 o 
  -7  -1   8       84.08       98.70      1.33 o 
  -6  -1   8        2.83        2.13      0.26 o 
  -5  -1   8      249.12      258.87      2.25 o 
  -4  -1   8       83.64       88.44      0.91 o 
  -3  -1   8      611.12      682.37      5.58 o 
  -2  -1   8       76.58       85.47      1.12 o 
  -1  -1   8       10.25       10.44      0.31 o 
   0  -1   8      277.06      317.75      3.01 o 
   1  -1   8      193.16      193.35      1.83 o 
   2  -1   8        1.81        2.63      0.19 o 
   3  -1   8        0.12       -0.30      0.15 o 
   4  -1   8       19.88       15.59      0.44 o 
   5  -1   8      107.53      114.18      2.40 o 
   6  -1   8        1.34        1.87      0.33 o 
   7  -1   8        4.18        3.33      0.41 o 
   8  -1   8        6.16        6.21      0.48 o 
   9  -1   8        5.53        4.96      0.50 o 
 -13   0   8       46.03       46.13      1.29 o 
 -12   0   8        0.12       -0.33      0.42 o 
 -11   0   8       28.77       26.97      1.13 o 
 -10   0   8       16.71       17.37      0.64 o 
  -9   0   8       82.23       80.84      1.68 o 
  -8   0   8       77.27       86.70      1.26 o 
  -7   0   8      524.27      504.23      4.65 o 
  -6   0   8      209.77      204.63      2.12 o 
  -5   0   8        0.20        0.08      0.12 o 
  -4   0   8      509.25      527.54      4.46 o 
  -3   0   8      215.62      232.35      2.00 o 
  -2   0   8       63.21       65.75      0.68 o 
  -1   0   8       40.08       46.56      0.54 o 
   0   0   8      436.25      466.48      3.55 o 
   1   0   8      276.06      294.96      2.50 o 
   2   0   8       32.90       30.36      0.54 o 
   3   0   8      116.13      122.14      1.93 o 
   4   0   8       63.70       64.34      1.45 o 
   5   0   8       15.92       14.64      0.79 o 
   6   0   8       72.41       72.83      1.43 o 
   7   0   8        0.01       -0.39      0.28 o 
   8   0   8        7.34        6.31      0.50 o 
 -13   1   8        1.79        1.47      0.42 o 
 -12   1   8       39.02       35.51      1.67 o 
 -11   1   8       34.47       33.24      0.81 o 
 -10   1   8        1.94        1.90      0.28 o 
  -9   1   8       74.70       65.52      1.09 o 
  -8   1   8       71.99       94.07      1.32 o 
  -7   1   8      131.79      138.03      1.60 o 
  -6   1   8      325.59      324.92      2.95 o 
  -5   1   8      396.93      397.01      3.12 o 
  -4   1   8      186.01      181.78      1.56 o 
  -3   1   8      145.15      142.09      1.22 o 
  -2   1   8      388.45      420.41      3.40 o 
  -1   1   8       28.99       27.51      0.45 o 
   0   1   8      133.92      135.92      1.33 o 
   1   1   8       41.66       42.67      0.61 o 
   2   1   8      118.90      116.90      1.58 o 
   3   1   8       22.62       24.40      1.03 o 
   4   1   8        1.10        0.20      0.28 o 
   5   1   8        0.81        0.10      0.26 o 
   6   1   8       58.03       60.35      1.75 o 
   7   1   8       80.40       87.19      2.45 o 
   8   1   8       19.35       21.75      1.17 o 
 -13   2   8       64.82       69.03      1.22 o 
 -12   2   8       11.00       10.11      0.53 o 
 -11   2   8        3.58        3.00      0.31 o 
 -10   2   8      136.51      134.47      1.80 o 
  -9   2   8       71.87       64.55      1.09 o 
  -8   2   8       58.49       56.36      0.91 o 
  -7   2   8       23.41       18.01      0.45 o 
  -6   2   8       10.27       15.05      0.36 o 
  -5   2   8      386.91      392.04      3.18 o 
  -4   2   8       43.14       54.85      0.65 o 
  -3   2   8       65.04       74.27      0.87 o 
  -2   2   8       62.79       72.56      0.74 o 
  -1   2   8        0.11       -0.07      0.10 o 
   0   2   8      126.77      115.97      1.68 o 
   1   2   8       67.00       67.46      1.40 o 
   2   2   8        5.48        5.47      0.39 o 
   3   2   8       42.56       44.28      0.97 o 
   4   2   8       36.36       35.42      1.22 o 
   5   2   8       16.39       13.99      0.74 o 
   6   2   8       25.65       26.05      1.17 o 
   7   2   8      159.59      161.77      2.85 o 
 -13   3   8        6.41        5.49      0.49 o 
 -12   3   8      263.21      265.62      2.77 o 
 -11   3   8        1.63        2.23      0.26 o 
 -10   3   8       14.10       12.74      0.42 o 
  -9   3   8       35.60       36.00      0.63 o 
  -8   3   8       37.57       37.81      0.60 o 
  -7   3   8        0.01        0.52      0.17 o 
  -6   3   8        9.35       10.32      0.42 o 
  -5   3   8      655.64      612.55      4.77 o 
  -4   3   8        9.09        6.12      0.24 o 
  -3   3   8        2.43        2.21      0.16 o 
  -2   3   8      247.46      258.09      2.30 o 
  -1   3   8       90.81       83.95      0.96 o 
   0   3   8      625.66      627.49      5.15 o 
   1   3   8      176.67      191.76      2.15 o 
   2   3   8      100.45       97.43      1.56 o 
   3   3   8        0.06       -0.22      0.21 o 
   4   3   8        0.12        0.05      0.29 o 
   5   3   8       81.15       85.87      1.76 o 
   6   3   8        0.26        0.14      0.40 o 
   7   3   8      113.48      119.31      2.32 o 
 -13   4   8       67.41       70.39      1.82 o 
 -12   4   8      162.91      170.50      2.61 o 
 -11   4   8        2.85        2.80      0.26 o 
 -10   4   8       25.73       27.15      0.65 o 
  -9   4   8        1.11        1.52      0.23 o 
  -8   4   8       19.81       19.67      0.42 o 
  -7   4   8       19.65       18.12      0.38 o 
  -6   4   8      899.32      869.85      6.65 o 
  -5   4   8       20.47       15.23      0.39 o 
  -4   4   8        0.24        0.57      0.15 o 
  -3   4   8       18.41       16.08      0.36 o 
  -2   4   8       58.06       59.98      0.76 o 
  -1   4   8      182.21      194.46      1.84 o 
   0   4   8       99.82      103.40      1.15 o 
   1   4   8       19.32       15.96      0.54 o 
   2   4   8       57.70       53.64      1.13 o 
   3   4   8       12.44       14.56      0.59 o 
   4   4   8       19.11       20.17      1.11 o 
   5   4   8      180.93      182.36      4.56 o 
   6   4   8       21.45       20.53      0.87 o 
 -13   5   8      212.00      211.68      4.61 o 
 -12   5   8        1.10        1.38      0.42 o 
 -11   5   8       24.24       24.05      0.80 o 
 -10   5   8       41.96       39.03      0.74 o 
  -9   5   8       63.86       61.29      0.95 o 
  -8   5   8      274.91      269.42      2.49 o 
  -7   5   8      141.47      140.52      1.44 o 
  -6   5   8       17.66       12.35      0.32 o 
  -5   5   8       11.93       15.29      0.36 o 
  -4   5   8       11.79       21.24      0.42 o 
  -3   5   8      289.87      287.72      2.73 o 
  -2   5   8        7.01        7.61      0.27 o 
  -1   5   8        7.97        6.18      0.27 o 
   0   5   8      154.36      147.26      1.59 o 
   1   5   8       13.02       10.28      0.44 o 
   2   5   8       28.77       26.99      0.73 o 
   3   5   8        1.25        0.58      0.30 o 
   4   5   8       64.08       67.07      2.52 o 
   5   5   8       33.33       35.98      1.10 o 
   6   5   8        8.45        8.64      0.58 o 
 -13   6   8        4.09        5.09      0.76 o 
 -12   6   8        2.05        1.29      0.38 o 
 -11   6   8       24.58       21.54      0.76 o 
 -10   6   8       16.36       16.83      0.64 o 
  -9   6   8        0.22        0.58      0.27 o 
  -8   6   8       16.78       14.05      0.55 o 
  -7   6   8      145.29      145.09      1.88 o 
  -6   6   8        2.10        2.54      0.25 o 
  -5   6   8       15.86       16.30      0.42 o 
  -4   6   8       56.42       43.06      0.72 o 
  -3   6   8       27.14       26.12      1.27 o 
  -2   6   8      224.61      200.44      2.00 o 
  -1   6   8       15.31       16.23      0.64 o 
   0   6   8       26.41       26.31      0.56 o 
   1   6   8        1.86        1.38      0.23 o 
   2   6   8        7.68        7.80      0.44 o 
   3   6   8       65.17       69.22      1.26 o 
   4   6   8      246.41      242.93      3.67 o 
   5   6   8       10.87        9.70      0.73 o 
 -13   7   8        0.13        0.22      0.43 o 
 -12   7   8       42.26       41.40      1.18 o 
 -11   7   8       48.26       50.35      1.64 o 
 -10   7   8        1.15        1.26      0.28 o 
  -9   7   8      165.08      169.16      2.49 o 
  -8   7   8        8.88        7.60      0.56 o 
  -7   7   8       14.55       14.68      0.69 o 
  -6   7   8       44.64       41.17      1.05 o 
  -5   7   8       16.01       17.53      0.80 o 
  -4   7   8      281.31      274.83      3.32 o 
  -3   7   8      141.34      131.13      2.60 o 
  -2   7   8       14.21       11.36      0.58 o 
  -1   7   8        1.80        1.63      0.21 o 
   0   7   8       54.44       53.99      0.97 o 
   1   7   8        7.45        8.98      0.50 o 
   2   7   8       65.35       70.72      1.95 o 
   3   7   8       35.99       37.46      1.49 o 
   4   7   8        1.89        1.63      0.45 o 
   5   7   8       24.92       28.76      2.36 o 
 -13   8   8        4.36        4.55      0.60 o 
 -12   8   8        0.49        0.80      0.38 o 
 -11   8   8       22.92       19.78      0.82 o 
 -10   8   8        0.03       -0.21      0.29 o 
  -9   8   8       13.28       12.35      0.85 o 
  -8   8   8       10.87       12.89      0.68 o 
  -7   8   8        4.32        4.54      0.45 o 
  -6   8   8       97.70       96.41      1.77 o 
  -5   8   8        5.53        5.13      0.45 o 
  -4   8   8       46.98       48.84      1.15 o 
  -3   8   8       35.77       30.28      1.04 o 
  -2   8   8      189.00      191.91      2.83 o 
  -1   8   8      130.90      134.68      2.21 o 
   0   8   8        1.24        0.41      0.31 o 
   1   8   8      103.87      104.02      4.28 o 
   2   8   8        0.23       -0.15      0.66 o 
   3   8   8       33.87       28.46      2.09 o 
   4   8   8       25.43       26.17      2.21 o 
 -13   9   8       23.68       22.90      1.28 o 
 -12   9   8       33.31       31.45      1.22 o 
 -11   9   8        0.67        0.88      0.37 o 
 -10   9   8        2.09        1.94      0.51 o 
  -9   9   8        0.68        0.70      0.32 o 
  -8   9   8      237.50      233.93      4.81 o 
  -7   9   8      161.58      157.21      2.52 o 
  -6   9   8       32.04       30.48      0.91 o 
  -5   9   8        9.06       11.12      0.61 o 
  -4   9   8        1.16        0.51      0.31 o 
  -3   9   8      159.96      153.80      2.85 o 
  -2   9   8       80.71       77.68      1.84 o 
  -1   9   8      632.88      635.93      9.17 o 
   0   9   8       18.93       18.11      1.32 o 
   1   9   8       69.58       68.58      1.87 o 
   2   9   8       42.41       41.03      2.41 o 
   3   9   8       36.95       32.35      2.30 o 
 -12  10   8       35.14       33.88      1.32 o 
 -11  10   8       23.43       24.50      1.00 o 
 -10  10   8       21.56       20.86      0.82 o 
  -9  10   8       11.75       10.17      0.61 o 
  -8  10   8      101.93      100.53      2.10 o 
  -7  10   8       47.89       43.29      1.62 o 
  -6  10   8       82.80       89.05      1.68 o 
  -5  10   8        1.66        1.90      0.62 o 
  -4  10   8       22.38       21.76      1.30 o 
  -3  10   8       40.35       43.43      1.28 o 
  -2  10   8        0.82        0.92      0.40 o 
  -1  10   8        8.41       10.36      0.78 o 
   0  10   8        0.93        1.03      0.44 o 
   1  10   8       29.29       31.51      1.29 o 
   2  10   8      114.28      112.46      4.29 o 
 -12  11   8        1.10        0.60      0.88 o 
 -11  11   8        3.93        5.29      1.22 o 
 -10  11   8       23.24       19.41      1.15 o 
  -9  11   8       45.32       37.04      1.49 o 
  -8  11   8       24.58       22.79      1.07 o 
  -7  11   8        0.22        0.55      0.62 o 
  -6  11   8        0.00        0.06      0.25 o 
  -5  11   8      102.30      104.00      3.66 o 
  -4  11   8        0.25       -0.02      0.32 o 
  -3  11   8       33.58       34.34      1.12 o 
  -2  11   8        0.25       -0.10      0.46 o 
  -1  11   8       21.08       22.02      1.24 o 
   0  11   8        6.15        5.78      0.66 o 
   1  11   8        2.23        2.48      0.65 o 
 -11  12   8        0.95        0.67      0.85 o 
 -10  12   8       18.06       17.79      1.85 o 
  -9  12   8       61.96       62.73      1.84 o 
  -8  12   8       78.80       79.32      2.63 o 
  -7  12   8       46.87       48.88      1.87 o 
  -6  12   8       16.99       17.47      1.26 o 
  -5  12   8      559.77      565.47     10.35 o 
  -4  12   8       30.32       28.41      1.47 o 
  -3  12   8        2.27        2.54      0.45 o 
  -2  12   8       33.09       34.38      1.11 o 
  -1  12   8        4.30        3.62      0.59 o 
   0  12   8       15.82       14.79      1.06 o 
 -10  13   8       76.74       68.87      3.30 o 
  -9  13   8       94.70       93.84      3.86 o 
  -8  13   8        0.85        1.34      0.79 o 
  -7  13   8       76.25       78.79      2.48 o 
  -6  13   8       11.51       10.57      1.03 o 
  -5  13   8       78.23       84.23      3.59 o 
  -4  13   8        0.20        0.09      0.70 o 
  -3  13   8        3.89        3.93      1.03 o 
  -2  13   8        3.97        4.07      1.12 o 
  -9  14   8       27.02       27.38      2.07 o 
  -8  14   8        6.48        6.26      1.21 o 
  -7  14   8       10.29       11.19      1.51 o 
  -6  14   8        0.88        0.74      0.81 o 
  -5  14   8       10.36       10.49      1.45 o 
  -4  14   8       23.44       25.37      1.98 o 
   2 -17   9      157.98      174.40      4.77 o 
   3 -17   9       17.02       17.66      1.12 o 
  -1 -16   9        0.12       -0.97      0.55 o 
   0 -16   9        0.35        0.81      0.62 o 
   1 -16   9       58.08       52.53      2.17 o 
   2 -16   9       34.11       36.60      1.68 o 
   3 -16   9       22.99       27.01      1.35 o 
   4 -16   9        0.02        0.34      0.45 o 
   5 -16   9       14.55       15.24      1.05 o 
   6 -16   9        1.45        0.67      0.52 o 
  -3 -15   9       15.16       12.16      1.46 o 
  -2 -15   9       59.35       58.76      2.66 o 
  -1 -15   9       45.76       47.34      1.53 o 
   0 -15   9        4.13        5.03      0.52 o 
   1 -15   9       69.70       70.65      2.55 o 
   2 -15   9        0.46        0.33      0.43 o 
   3 -15   9        1.93        1.70      0.43 o 
   4 -15   9       29.93       32.69      1.71 o 
   5 -15   9       34.27       35.14      1.62 o 
   6 -15   9        4.83        4.97      0.80 o 
   7 -15   9       35.79       36.13      1.84 o 
  -4 -14   9        1.71        2.02      0.88 o 
  -3 -14   9       40.36       39.67      2.21 o 
  -2 -14   9       99.96      105.64      2.68 o 
  -1 -14   9       40.76       46.78      3.68 o 
   0 -14   9       21.61       21.32      1.16 o 
   1 -14   9       72.01       77.32      1.62 o 
   2 -14   9       76.24       77.48      2.20 o 
   3 -14   9        6.66        6.28      0.64 o 
   4 -14   9       98.04      106.69      2.63 o 
   5 -14   9       49.23       51.74      1.56 o 
   6 -14   9        1.27        1.96      0.42 o 
   7 -14   9       57.76       61.09      2.53 o 
   8 -14   9        0.91        1.40      0.68 o 
  -5 -13   9        4.72        4.55      1.12 o 
  -4 -13   9        0.99        0.66      0.52 o 
  -3 -13   9       26.93       26.09      1.28 o 
  -2 -13   9        8.99        9.01      0.72 o 
  -1 -13   9      219.93      218.74      3.77 o 
   0 -13   9      195.81      196.91      3.39 o 
   1 -13   9       22.05       22.13      0.83 o 
   2 -13   9       36.93       36.34      1.03 o 
   3 -13   9        4.14        5.35      0.45 o 
   4 -13   9       43.27       44.41      1.06 o 
   5 -13   9       94.40       95.96      2.08 o 
   6 -13   9        6.74        8.46      0.59 o 
   7 -13   9        6.01        4.24      1.06 o 
   8 -13   9       15.97       16.31      1.55 o 
  -6 -12   9        4.30        3.06      1.09 o 
  -5 -12   9        2.36        2.90      1.00 o 
  -4 -12   9       12.05       13.53      1.18 o 
  -3 -12   9       16.38       16.28      0.97 o 
  -2 -12   9        3.77        5.66      0.59 o 
  -1 -12   9        6.34        6.63      0.59 o 
   0 -12   9       18.03       16.99      0.76 o 
   1 -12   9        1.42        1.87      0.35 o 
   2 -12   9      103.60      109.50      2.10 o 
   3 -12   9       49.54       47.20      1.21 o 
   4 -12   9        8.08       11.50      0.59 o 
   5 -12   9       51.42       51.73      1.30 o 
   6 -12   9       16.94       15.85      1.18 o 
   7 -12   9       42.51       45.09      1.28 o 
   8 -12   9        2.83        3.34      0.88 o 
   9 -12   9        1.70        2.74      0.91 o 
  -7 -11   9       64.29       61.51      1.88 o 
  -6 -11   9        0.59        0.87      0.38 o 
  -5 -11   9       16.68       18.24      0.63 o 
  -4 -11   9        5.65        6.73      0.69 o 
  -3 -11   9        2.84        3.17      0.52 o 
  -2 -11   9       14.28       15.76      0.81 o 
  -1 -11   9      172.35      172.22      3.09 o 
   0 -11   9       18.98       17.97      0.85 o 
   1 -11   9      117.45      111.19      2.15 o 
   2 -11   9       24.54       24.37      0.85 o 
   3 -11   9       66.60       65.70      2.18 o 
   4 -11   9       52.59       57.01      1.29 o 
   5 -11   9        0.45        0.57      0.30 o 
   6 -11   9       23.23       22.68      0.88 o 
   7 -11   9        6.73        6.60      0.61 o 
   8 -11   9        2.06        1.48      0.54 o 
   9 -11   9        4.84        3.41      1.01 o 
  -8 -10   9        8.23        9.94      1.00 o 
  -7 -10   9       37.97       35.93      1.30 o 
  -6 -10   9       18.15       18.07      0.84 o 
  -5 -10   9      159.13      152.87      2.51 o 
  -4 -10   9      285.67      283.98      3.92 o 
  -3 -10   9      314.20      320.27      5.21 o 
  -2 -10   9        7.23        8.75      0.65 o 
  -1 -10   9       15.87       19.25      0.81 o 
   0 -10   9       80.36       82.43      1.77 o 
   1 -10   9        0.02        0.26      0.26 o 
   2 -10   9        0.22        0.56      0.34 o 
   3 -10   9        0.65        0.87      0.40 o 
   4 -10   9      124.01      120.49      2.12 o 
   5 -10   9        6.48        5.14      0.49 o 
   6 -10   9        7.90        6.79      0.57 o 
   7 -10   9        0.04        0.27      0.34 o 
   8 -10   9        0.00       -0.09      0.46 o 
   9 -10   9       27.92       33.12      2.21 o 
  -9  -9   9        9.97       11.16      1.54 o 
  -8  -9   9        2.01        0.91      0.43 o 
  -7  -9   9        4.86        4.33      0.54 o 
  -6  -9   9        2.59        2.51      0.44 o 
  -5  -9   9        0.26        0.22      0.29 o 
  -4  -9   9       27.69       29.02      0.87 o 
  -3  -9   9        1.06        0.61      0.27 o 
  -2  -9   9        1.10        0.87      0.18 o 
  -1  -9   9        0.88        0.66      0.29 o 
   0  -9   9        0.13        0.56      0.26 o 
   1  -9   9       96.82       91.37      1.87 o 
   2  -9   9        5.28        4.53      0.47 o 
   3  -9   9       35.08       36.13      1.09 o 
   4  -9   9        1.73        2.59      0.37 o 
   5  -9   9       58.81       55.78      1.57 o 
   6  -9   9        6.24        5.94      0.56 o 
   7  -9   9        7.74        9.68      0.71 o 
   8  -9   9       64.05       71.35      2.01 o 
   9  -9   9       47.88       50.14      2.78 o 
  -9  -8   9       38.47       32.90      2.28 o 
  -8  -8   9       42.36       43.11      1.36 o 
  -7  -8   9       12.66       14.09      0.94 o 
  -6  -8   9        0.43        0.10      0.31 o 
  -5  -8   9      152.27      155.22      2.56 o 
  -4  -8   9       54.44       45.17      1.19 o 
  -3  -8   9       49.71       43.45      0.92 o 
  -2  -8   9        2.31        1.32      0.25 o 
  -1  -8   9      118.49      138.44      2.05 o 
   0  -8   9       38.52       28.76      0.92 o 
   1  -8   9       21.12       28.78      0.92 o 
   2  -8   9      115.78      108.24      2.14 o 
   3  -8   9        2.67        1.60      0.35 o 
   4  -8   9       33.09       33.58      0.72 o 
   5  -8   9       77.48       73.73      1.27 o 
   6  -8   9       61.95       59.90      1.17 o 
   7  -8   9       22.49       23.97      1.08 o 
   8  -8   9       10.06        7.33      0.56 o 
   9  -8   9       59.51       61.09      3.64 o 
 -10  -7   9        0.07        0.55      0.85 o 
  -9  -7   9        3.42        3.45      0.96 o 
  -8  -7   9        6.15        5.02      0.61 o 
  -7  -7   9       32.36       33.99      1.12 o 
  -6  -7   9      322.35      308.48      4.51 o 
  -5  -7   9       62.92       67.36      1.47 o 
  -4  -7   9        5.78        6.76      0.44 o 
  -3  -7   9       13.98       14.89      0.77 o 
  -2  -7   9        3.36        5.60      0.37 o 
  -1  -7   9        1.46        1.76      0.31 o 
   0  -7   9      329.09      328.70      4.22 o 
   1  -7   9       31.96       46.06      0.95 o 
   2  -7   9       67.83       68.86      1.26 o 
   3  -7   9       40.90       40.65      0.94 o 
   4  -7   9        8.23        9.70      0.48 o 
   5  -7   9        1.29        1.31      0.24 o 
   6  -7   9       28.82       28.08      0.86 o 
   7  -7   9       59.83       57.92      1.27 o 
   8  -7   9       78.52       77.89      1.72 o 
   9  -7   9        0.10        0.69      0.66 o 
 -10  -6   9        1.27        1.36      1.02 o 
  -9  -6   9        4.00        5.09      0.89 o 
  -8  -6   9       38.48       36.30      1.42 o 
  -7  -6   9      121.18      117.70      2.25 o 
  -6  -6   9       45.49       50.58      1.67 o 
  -5  -6   9       26.71       32.17      1.06 o 
  -4  -6   9       74.41       59.29      1.20 o 
  -3  -6   9       37.06       27.65      0.71 o 
  -2  -6   9        1.01        0.25      0.22 o 
  -1  -6   9        1.80        0.18      0.19 o 
   0  -6   9      286.91      320.53      4.15 o 
   1  -6   9       73.60       65.91      1.25 o 
   2  -6   9      392.98      356.27      4.60 o 
   3  -6   9      314.68      306.47      4.89 o 
   4  -6   9       79.53       75.24      1.35 o 
   5  -6   9       66.71       67.25      1.31 o 
   6  -6   9        1.37        1.43      0.30 o 
   7  -6   9        3.95        3.77      0.49 o 
   8  -6   9      155.35      161.43      2.83 o 
   9  -6   9       53.68       53.78      1.69 o 
 -11  -5   9        0.06        0.25      0.57 o 
 -10  -5   9       24.23       23.12      1.68 o 
  -9  -5   9       33.04       32.70      1.00 o 
  -8  -5   9       24.41       26.49      0.84 o 
  -7  -5   9      380.94      363.33      6.65 o 
  -6  -5   9       11.31       10.23      0.39 o 
  -5  -5   9      329.67      319.76      3.93 o 
  -4  -5   9      141.65      144.27      2.06 o 
  -3  -5   9       79.18       88.54      1.96 o 
  -2  -5   9        6.71        5.60      0.36 o 
  -1  -5   9        3.69        6.21      0.38 o 
   0  -5   9      386.44      336.64      3.96 o 
   1  -5   9      697.21      642.48      7.80 o 
   2  -5   9        7.12        5.85      0.42 o 
   3  -5   9        4.07        4.44      0.43 o 
   4  -5   9       11.74       10.55      0.55 o 
   5  -5   9       37.82       38.26      0.97 o 
   6  -5   9       39.42       41.10      1.05 o 
   7  -5   9        3.22        3.88      0.44 o 
   8  -5   9       14.78       17.72      0.96 o 
   9  -5   9        9.48       10.67      1.42 o 
 -11  -4   9        9.30        9.93      0.85 o 
 -10  -4   9      180.29      186.23      2.87 o 
  -9  -4   9       66.49       67.63      1.41 o 
  -8  -4   9       57.82       55.24      1.40 o 
  -7  -4   9       75.71       73.13      1.53 o 
  -6  -4   9       16.66       16.58      0.82 o 
  -5  -4   9       93.34       87.10      1.24 o 
  -4  -4   9        1.15        2.79      0.25 o 
  -3  -4   9        1.08        0.27      0.13 o 
  -2  -4   9        8.15       15.63      0.70 o 
  -1  -4   9      524.62      526.06      5.87 o 
   0  -4   9      201.30      185.33      2.99 o 
   1  -4   9      157.75      150.31      1.89 o 
   2  -4   9      106.27      107.06      1.45 o 
   3  -4   9       46.18       54.76      1.22 o 
   4  -4   9       85.96       85.24      1.21 o 
   5  -4   9        6.00        4.54      0.43 o 
   6  -4   9        0.51        0.04      0.29 o 
   7  -4   9       36.20       38.54      1.21 o 
   8  -4   9      125.83      129.36      4.68 o 
   9  -4   9       14.31       18.61      1.90 o 
 -12  -3   9       21.15       22.58      1.12 o 
 -11  -3   9       57.86       59.53      1.56 o 
 -10  -3   9       18.11       19.30      0.84 o 
  -9  -3   9        6.31        6.81      0.52 o 
  -8  -3   9       26.27       24.92      0.96 o 
  -7  -3   9       37.42       35.81      0.77 o 
  -6  -3   9        0.07        0.17      0.21 o 
  -5  -3   9        0.14        0.69      0.20 o 
  -4  -3   9       21.68       24.63      0.54 o 
  -3  -3   9      184.88      194.16      2.20 o 
  -2  -3   9        1.18        0.19      0.14 o 
  -1  -3   9      381.49      340.43      3.51 o 
   0  -3   9      418.91      399.92      3.69 o 
   1  -3   9       35.17       32.60      0.84 o 
   2  -3   9       94.42       93.93      1.69 o 
   3  -3   9      475.42      455.54      4.69 o 
   4  -3   9        0.39        0.20      0.25 o 
   5  -3   9       58.24       62.27      1.07 o 
   6  -3   9        2.00        1.93      0.34 o 
   7  -3   9        1.14        0.34      0.29 o 
   8  -3   9        7.79        9.14      1.01 o 
   9  -3   9        0.71       -0.17      0.82 o 
 -12  -2   9       10.69       10.55      0.89 o 
 -11  -2   9       26.77       28.28      2.41 o 
 -10  -2   9       50.87       48.32      1.01 o 
  -9  -2   9        3.89        3.27      0.37 o 
  -8  -2   9        1.46        1.49      0.26 o 
  -7  -2   9       70.96       69.66      1.06 o 
  -6  -2   9        0.00        0.05      0.13 o 
  -5  -2   9       38.44       44.57      0.66 o 
  -4  -2   9       15.51       16.60      0.37 o 
  -3  -2   9       89.27       88.29      0.99 o 
  -2  -2   9       67.34       69.35      0.92 o 
  -1  -2   9      368.15      345.22      3.01 o 
   0  -2   9      610.04      618.69      5.11 o 
   1  -2   9       70.15       66.08      0.96 o 
   2  -2   9        7.80        8.62      0.62 o 
   3  -2   9        3.34        4.21      0.33 o 
   4  -2   9       65.55       70.57      1.05 o 
   5  -2   9      103.70       94.14      1.64 o 
   6  -2   9       82.58       90.30      1.81 o 
   7  -2   9      106.26      109.84      2.11 o 
   8  -2   9       28.72       29.38      0.89 o 
 -12  -1   9        4.38        3.32      0.60 o 
 -11  -1   9        1.04        1.25      0.41 o 
 -10  -1   9       24.59       23.99      0.77 o 
  -9  -1   9       13.92       13.54      0.56 o 
  -8  -1   9        3.76        4.11      0.32 o 
  -7  -1   9       49.22       48.00      0.85 o 
  -6  -1   9       16.14       21.40      0.50 o 
  -5  -1   9       16.33       16.57      0.40 o 
  -4  -1   9      117.30      116.44      1.26 o 
  -3  -1   9      151.55      161.20      1.75 o 
  -2  -1   9       55.57       43.19      0.84 o 
  -1  -1   9       68.23       61.91      0.79 o 
   0  -1   9        4.55        6.02      0.30 o 
   1  -1   9      197.77      179.54      1.77 o 
   2  -1   9      430.08      391.59      3.75 o 
   3  -1   9      389.80      370.66      3.62 o 
   4  -1   9       38.03       40.29      0.99 o 
   5  -1   9        2.55        2.71      0.35 o 
   6  -1   9       28.26       31.08      0.90 o 
   7  -1   9        3.85        3.40      0.42 o 
   8  -1   9       43.71       44.79      1.08 o 
 -13   0   9        1.82        1.82      0.48 o 
 -12   0   9       26.25       28.65      0.98 o 
 -11   0   9        1.27        1.44      0.34 o 
 -10   0   9        0.32        0.91      0.27 o 
  -9   0   9        8.32        7.40      0.45 o 
  -8   0   9      524.83      508.82      5.13 o 
  -7   0   9       62.30       70.38      1.02 o 
  -6   0   9        9.27        8.54      0.47 o 
  -5   0   9       34.19       34.35      0.59 o 
  -4   0   9        0.18        0.57      0.12 o 
  -3   0   9       83.02       81.29      0.85 o 
  -2   0   9       76.78       71.11      0.92 o 
  -1   0   9        4.58        3.49      0.19 o 
   0   0   9      431.39      426.24      3.67 o 
   1   0   9       26.42       26.53      0.60 o 
   2   0   9       13.23        9.91      0.48 o 
   3   0   9       76.08       73.20      1.58 o 
   4   0   9      134.04      129.04      2.37 o 
   5   0   9       16.69       17.70      0.69 o 
   6   0   9       53.21       53.77      1.23 o 
   7   0   9        2.71        3.13      0.44 o 
   8   0   9       13.61       14.15      0.71 o 
 -13   1   9       19.31       21.00      0.89 o 
 -12   1   9        8.25        8.10      0.89 o 
 -11   1   9       15.00       14.62      0.70 o 
 -10   1   9        4.61        5.67      0.48 o 
  -9   1   9        0.04        0.26      0.21 o 
  -8   1   9       15.98       20.28      0.56 o 
  -7   1   9       56.79       54.26      0.92 o 
  -6   1   9        0.32        0.36      0.16 o 
  -5   1   9       93.63       83.70      0.95 o 
  -4   1   9       10.98       10.65      0.38 o 
  -3   1   9       45.45       49.94      0.63 o 
  -2   1   9       24.73       22.14      0.40 o 
  -1   1   9       18.52       18.96      0.38 o 
   0   1   9        0.09        0.09      0.14 o 
   1   1   9      670.85      624.89      5.94 o 
   2   1   9       35.23       29.08      0.91 o 
   3   1   9       43.98       38.89      1.10 o 
   4   1   9       81.84       83.85      1.80 o 
   5   1   9        0.57        0.48      0.29 o 
   6   1   9        3.14        2.48      0.55 o 
   7   1   9       28.48       30.48      1.06 o 
 -13   2   9       53.36       53.50      1.06 o 
 -12   2   9       24.82       25.01      0.65 o 
 -11   2   9       23.65       24.14      0.70 o 
 -10   2   9       38.78       39.22      0.92 o 
  -9   2   9       22.37       24.04      0.63 o 
  -8   2   9       27.88       27.50      0.58 o 
  -7   2   9      167.69      167.66      1.72 o 
  -6   2   9       68.66       67.42      0.88 o 
  -5   2   9        0.40        0.35      0.13 o 
  -4   2   9      219.38      208.91      1.87 o 
  -3   2   9        7.33        4.67      0.22 o 
  -2   2   9       32.53       32.58      0.51 o 
  -1   2   9      405.37      396.67      3.42 o 
   0   2   9      162.93      171.90      2.12 o 
   1   2   9      123.47      131.95      1.80 o 
   2   2   9       18.17       14.36      0.57 o 
   3   2   9       14.59       15.42      0.87 o 
   4   2   9       69.73       69.34      1.86 o 
   5   2   9       39.07       38.03      1.12 o 
   6   2   9       23.90       22.36      0.92 o 
   7   2   9      126.22      131.45      2.50 o 
 -13   3   9        0.52        0.74      0.34 o 
 -12   3   9       24.67       25.79      0.63 o 
 -11   3   9       60.59       64.67      1.01 o 
 -10   3   9        0.00       -0.02      0.18 o 
  -9   3   9      125.35      124.74      1.49 o 
  -8   3   9        0.03        0.06      0.15 o 
  -7   3   9      280.49      283.44      2.48 o 
  -6   3   9       92.05       88.12      1.12 o 
  -5   3   9      222.95      213.25      2.12 o 
  -4   3   9       50.39       47.81      0.65 o 
  -3   3   9      246.04      242.42      2.22 o 
  -2   3   9        4.73        6.36      0.31 o 
  -1   3   9      183.36      174.38      1.83 o 
   0   3   9      567.97      554.34      5.78 o 
   1   3   9       12.72       12.22      0.52 o 
   2   3   9        9.12        8.75      0.49 o 
   3   3   9       92.93       92.38      2.24 o 
   4   3   9        1.37        1.73      0.50 o 
   5   3   9        0.01        0.25      0.35 o 
   6   3   9       40.38       43.41      1.26 o 
 -13   4   9       27.67       26.08      1.11 o 
 -12   4   9      338.08      341.04      4.85 o 
 -11   4   9       17.83       18.61      0.49 o 
 -10   4   9       18.03       19.41      0.49 o 
  -9   4   9        8.19        7.84      0.33 o 
  -8   4   9       29.66       28.67      0.52 o 
  -7   4   9       31.28       30.96      0.57 o 
  -6   4   9       22.28       26.08      0.47 o 
  -5   4   9       48.66       41.19      0.59 o 
  -4   4   9        5.79        5.88      0.32 o 
  -3   4   9       43.98       33.58      0.55 o 
  -2   4   9      355.16      353.17      3.09 o 
  -1   4   9      134.05      132.41      1.40 o 
   0   4   9        2.32        2.34      0.24 o 
   1   4   9        5.53        6.57      0.51 o 
   2   4   9        5.51        5.54      0.41 o 
   3   4   9       53.60       55.73      1.43 o 
   4   4   9       12.50       12.83      0.75 o 
   5   4   9        1.72        2.25      0.44 o 
   6   4   9       17.98       19.60      0.99 o 
 -13   5   9        0.02       -0.88      0.44 o 
 -12   5   9        0.28        0.21      0.37 o 
 -11   5   9        0.65        0.91      0.25 o 
 -10   5   9       81.64       90.55      1.37 o 
  -9   5   9       60.05       57.76      0.94 o 
  -8   5   9        9.40        8.55      0.30 o 
  -7   5   9        1.00        0.84      0.16 o 
  -6   5   9        0.97        1.38      0.17 o 
  -5   5   9       60.74       60.99      0.84 o 
  -4   5   9       31.51       28.28      0.61 o 
  -3   5   9       31.86       21.35      0.69 o 
  -2   5   9       62.25       58.51      0.78 o 
  -1   5   9      118.91      121.85      1.40 o 
   0   5   9        0.06       -0.11      0.16 o 
   1   5   9        3.00        3.18      0.32 o 
   2   5   9       29.75       33.40      0.85 o 
   3   5   9       55.98       58.90      1.20 o 
   4   5   9      104.98      111.50      2.15 o 
   5   5   9        0.61        0.13      0.32 o 
 -13   6   9        0.35        1.08      0.55 o 
 -12   6   9        1.96        1.73      0.43 o 
 -11   6   9       26.49       25.85      0.88 o 
 -10   6   9        0.04        0.06      0.26 o 
  -9   6   9      104.71      104.81      1.62 o 
  -8   6   9       93.01       93.88      2.18 o 
  -7   6   9        2.93        2.50      0.22 o 
  -6   6   9       12.77       10.54      0.38 o 
  -5   6   9       22.63       24.26      0.74 o 
  -4   6   9        1.92        0.11      0.16 o 
  -3   6   9       98.41       96.04      1.14 o 
  -2   6   9        1.19        1.56      0.19 o 
  -1   6   9        0.00       -0.23      0.15 o 
   0   6   9        7.88        6.90      0.36 o 
   1   6   9       84.38       86.46      1.41 o 
   2   6   9       21.59       20.15      0.68 o 
   3   6   9       19.90       20.22      1.10 o 
   4   6   9        2.42        3.22      0.66 o 
 -13   7   9        1.23        1.77      0.59 o 
 -12   7   9        6.73        7.08      0.64 o 
 -11   7   9        0.90        1.08      0.32 o 
 -10   7   9        3.97        4.14      0.50 o 
  -9   7   9       15.74       15.68      0.67 o 
  -8   7   9        1.75        2.07      0.32 o 
  -7   7   9       26.70       27.52      0.77 o 
  -6   7   9       27.89       27.60      0.75 o 
  -5   7   9        1.88        0.93      0.33 o 
  -4   7   9       17.49       14.49      0.58 o 
  -3   7   9       76.68       77.70      1.51 o 
  -2   7   9       11.61       11.62      0.42 o 
  -1   7   9       73.84       77.39      1.63 o 
   0   7   9        0.65        0.39      0.23 o 
   1   7   9        6.82        4.34      0.49 o 
   2   7   9        4.33        3.69      0.50 o 
   3   7   9       39.18       37.54      1.09 o 
   4   7   9       26.24       29.79      2.32 o 
 -13   8   9       78.94       78.99      2.31 o 
 -12   8   9       25.31       26.06      1.17 o 
 -11   8   9        1.23        0.70      0.34 o 
 -10   8   9        0.22       -0.02      0.32 o 
  -9   8   9        0.24        0.45      0.30 o 
  -8   8   9      165.62      170.04      2.78 o 
  -7   8   9       43.07       45.85      1.31 o 
  -6   8   9        8.63        8.66      0.59 o 
  -5   8   9       42.01       36.96      1.04 o 
  -4   8   9      130.25      136.02      2.66 o 
  -3   8   9       99.43       97.76      1.78 o 
  -2   8   9       16.12       16.68      0.83 o 
  -1   8   9       72.47       77.96      1.59 o 
   0   8   9        8.65        7.69      0.77 o 
   1   8   9       38.88       37.85      2.29 o 
   2   8   9        3.48        3.63      1.06 o 
   3   8   9       26.19       25.75      2.12 o 
 -12   9   9        8.06        9.35      0.93 o 
 -11   9   9       54.64       56.30      1.88 o 
 -10   9   9        0.60        0.80      0.35 o 
  -9   9   9        3.66        3.25      0.45 o 
  -8   9   9       90.49       97.55      1.90 o 
  -7   9   9       44.51       36.00      1.05 o 
  -6   9   9        5.90        5.47      0.50 o 
  -5   9   9       18.99       19.38      0.90 o 
  -4   9   9       26.11       26.70      1.03 o 
  -3   9   9       21.47       22.94      0.98 o 
  -2   9   9        2.49        2.68      0.41 o 
  -1   9   9        6.90        5.03      0.49 o 
   0   9   9       14.75       13.55      0.94 o 
   1   9   9        4.05        3.10      0.97 o 
   2   9   9        8.38        7.10      1.28 o 
 -12  10   9        1.89        2.01      0.54 o 
 -11  10   9        5.75        5.59      0.61 o 
 -10  10   9        0.92        1.13      0.36 o 
  -9  10   9       24.88       26.49      0.91 o 
  -8  10   9       11.28       11.63      0.67 o 
  -7  10   9        0.08        0.11      0.28 o 
  -6  10   9        6.49        6.10      0.57 o 
  -5  10   9        0.75        0.17      0.36 o 
  -4  10   9      104.18      106.41      2.27 o 
  -3  10   9        1.59        2.40      0.47 o 
  -2  10   9       76.37       76.39      1.90 o 
  -1  10   9       13.62       13.41      0.76 o 
   0  10   9       27.64       30.28      1.67 o 
   1  10   9       53.51       57.16      2.84 o 
 -11  11   9      112.89      113.89      4.57 o 
 -10  11   9       20.69       16.36      0.72 o 
  -9  11   9      106.94      106.93      1.92 o 
  -8  11   9       24.92       25.82      0.83 o 
  -7  11   9       17.88       16.95      0.79 o 
  -6  11   9       10.46       11.41      1.09 o 
  -5  11   9       29.31       31.94      1.09 o 
  -4  11   9      247.88      253.62      4.24 o 
  -3  11   9       77.64       78.44      1.89 o 
  -2  11   9       36.25       37.86      1.79 o 
  -1  11   9        3.11        2.31      0.61 o 
   0  11   9       54.41       51.81      1.92 o 
 -11  12   9       71.15       82.36      3.85 o 
 -10  12   9        7.35        7.70      1.36 o 
  -9  12   9        9.92        8.75      1.43 o 
  -8  12   9        4.16        6.34      1.27 o 
  -7  12   9        0.38        0.46      0.88 o 
  -6  12   9       20.21       17.75      1.32 o 
  -5  12   9      207.87      223.43      3.64 o 
  -4  12   9        7.21        7.41      0.57 o 
  -3  12   9        4.91        5.27      0.70 o 
  -2  12   9        0.08       -0.55      0.44 o 
  -9  13   9        9.32        9.70      1.50 o 
  -8  13   9       44.22       44.09      2.61 o 
  -7  13   9       49.41       49.41      2.75 o 
  -6  13   9        7.97        6.71      1.29 o 
  -5  13   9       18.95       18.15      1.94 o 
  -4  13   9       50.62       54.81      2.96 o 
   0 -16  10       14.71       14.96      1.39 o 
   1 -16  10        1.70        0.88      0.65 o 
   2 -16  10      107.27      108.45      3.43 o 
   3 -16  10       93.92       99.49      3.19 o 
   4 -16  10       91.44       93.87      3.04 o 
   5 -16  10       18.34       20.70      1.31 o 
  -2 -15  10       15.77       16.16      1.57 o 
  -1 -15  10        1.56        0.65      0.64 o 
   0 -15  10       13.98       13.26      1.15 o 
   1 -15  10       64.54       65.76      5.04 o 
   2 -15  10       25.13       29.21      1.37 o 
   3 -15  10       17.01       15.42      1.17 o 
   4 -15  10       88.25       92.53      3.06 o 
   5 -15  10       10.04       11.08      1.12 o 
   6 -15  10        0.04        0.06      0.55 o 
  -4 -14  10       23.30       19.47      1.88 o 
  -3 -14  10      135.95      131.90      4.57 o 
  -2 -14  10       70.22       73.34      2.16 o 
  -1 -14  10       74.10       76.02      1.86 o 
   0 -14  10       57.08       58.33      1.51 o 
   1 -14  10       46.31       49.70      1.29 o 
   2 -14  10        7.79        9.59      0.57 o 
   3 -14  10        4.40        3.53      0.55 o 
   4 -14  10        7.50        8.28      0.47 o 
   5 -14  10       80.94       87.74      2.00 o 
   6 -14  10       87.94       91.86      3.25 o 
   7 -14  10        1.36        1.35      0.72 o 
  -5 -13  10      162.97      162.90      5.56 o 
  -4 -13  10       72.02       75.27      3.28 o 
  -3 -13  10        6.34        6.05      1.03 o 
  -2 -13  10        9.02        9.43      0.76 o 
  -1 -13  10       45.63       46.70      1.41 o 
   0 -13  10        0.37        0.08      0.34 o 
   1 -13  10        0.11        0.31      0.33 o 
   2 -13  10       63.65       63.40      1.62 o 
   3 -13  10        3.56        2.74      0.65 o 
   4 -13  10        3.96        3.87      0.44 o 
   5 -13  10        5.18        5.31      0.50 o 
   6 -13  10       16.51       17.19      0.94 o 
   7 -13  10        0.21       -0.27      0.56 o 
   8 -13  10       11.12       12.38      1.46 o 
  -6 -12  10       25.80       26.28      2.11 o 
  -5 -12  10       38.29       33.49      2.18 o 
  -4 -12  10       16.58       15.34      1.01 o 
  -3 -12  10        0.65        0.19      0.38 o 
  -2 -12  10       26.26       26.61      1.07 o 
  -1 -12  10       49.54       47.55      1.38 o 
   0 -12  10       31.23       33.37      1.10 o 
   1 -12  10       55.82       58.87      1.47 o 
   2 -12  10       54.51       56.34      1.43 o 
   3 -12  10       25.11       27.05      0.97 o 
   4 -12  10       57.09       60.70      2.56 o 
   5 -12  10      134.01      136.50      2.47 o 
   6 -12  10      309.45      308.68      4.58 o 
   7 -12  10       20.14       21.11      1.63 o 
   8 -12  10        1.64        2.27      0.86 o 
  -7 -11  10       29.59       27.28      1.24 o 
  -6 -11  10        2.79        4.84      0.47 o 
  -5 -11  10       12.86       13.91      0.99 o 
  -4 -11  10        1.12        1.76      0.48 o 
  -3 -11  10        5.07        4.65      0.64 o 
  -2 -11  10       25.16       20.62      0.95 o 
  -1 -11  10      179.80      180.02      3.27 o 
   0 -11  10        4.93        5.74      0.54 o 
   1 -11  10       36.49       36.04      1.11 o 
   2 -11  10      341.33      339.78      5.33 o 
   3 -11  10       92.86       95.79      2.05 o 
   4 -11  10        4.53        4.87      0.49 o 
   5 -11  10        0.07        0.23      0.31 o 
   6 -11  10       47.71       47.81      1.34 o 
   7 -11  10        0.01        0.24      0.46 o 
   8 -11  10       10.99       11.62      1.48 o 
  -8 -10  10       71.53       77.82      2.42 o 
  -7 -10  10       84.76       83.74      1.87 o 
  -6 -10  10       37.16       36.93      1.48 o 
  -5 -10  10      114.63      115.88      2.09 o 
  -4 -10  10        2.67        2.00      0.38 o 
  -3 -10  10       36.72       36.45      1.58 o 
  -2 -10  10       16.83       17.95      0.90 o 
  -1 -10  10       17.46       19.55      0.87 o 
   0 -10  10       61.85       59.64      1.50 o 
   1 -10  10      163.13      162.04      2.94 o 
   2 -10  10        0.41        0.49      0.31 o 
   3 -10  10       40.31       37.81      1.19 o 
   4 -10  10       36.48       31.76      1.01 o 
   5 -10  10        9.39        9.74      0.67 o 
   6 -10  10       11.86       10.47      0.73 o 
   7 -10  10        1.19        1.49      0.43 o 
   8 -10  10        0.57        1.13      0.85 o 
  -8  -9  10       19.49       19.86      1.14 o 
  -7  -9  10       27.49       24.15      1.01 o 
  -6  -9  10       12.34        9.96      0.69 o 
  -5  -9  10       23.84       25.83      0.90 o 
  -4  -9  10      139.71      140.96      2.33 o 
  -3  -9  10       50.93       52.73      1.15 o 
  -2  -9  10       58.26       55.98      1.10 o 
  -1  -9  10      105.46       97.76      2.13 o 
   0  -9  10        4.58        4.24      0.47 o 
   1  -9  10       46.78       47.58      1.30 o 
   2  -9  10       24.76       28.80      1.01 o 
   3  -9  10      129.50      130.57      2.58 o 
   4  -9  10        0.16        0.10      0.27 o 
   5  -9  10        0.00       -0.42      0.27 o 
   6  -9  10       59.78       62.92      1.58 o 
   7  -9  10        3.68        3.44      0.56 o 
   8  -9  10       10.36        9.32      1.41 o 
   9  -9  10        2.23        2.30      1.02 o 
  -9  -8  10       10.28        9.13      1.44 o 
  -8  -8  10       24.42       25.93      1.13 o 
  -7  -8  10        2.88        3.71      0.52 o 
  -6  -8  10        0.32       -0.33      0.29 o 
  -5  -8  10       20.10       19.57      0.92 o 
  -4  -8  10      166.02      168.81      2.67 o 
  -3  -8  10       16.15       16.92      0.60 o 
  -2  -8  10        4.16        4.90      0.39 o 
  -1  -8  10        2.06        3.72      0.33 o 
   0  -8  10       38.79       36.79      1.27 o 
   1  -8  10      148.16      150.72      2.22 o 
   2  -8  10      136.91      130.00      1.98 o 
   3  -8  10        0.00       -0.10      0.17 o 
   4  -8  10        0.16        0.04      0.20 o 
   5  -8  10       16.14       15.98      0.60 o 
   6  -8  10       33.69       30.40      0.84 o 
   7  -8  10        8.83        7.49      0.53 o 
   8  -8  10        1.87        1.79      0.52 o 
   9  -8  10        0.47        1.29      0.47 o 
 -10  -7  10        4.40        6.02      1.33 o 
  -9  -7  10        0.49       -0.10      0.69 o 
  -8  -7  10        1.48        1.31      0.52 o 
  -7  -7  10        0.74        1.05      0.39 o 
  -6  -7  10      152.37      150.37      3.21 o 
  -5  -7  10       82.92       90.89      1.80 o 
  -4  -7  10       62.89       64.63      1.25 o 
  -3  -7  10       81.83       80.20      1.39 o 
  -2  -7  10       55.05       53.30      1.05 o 
  -1  -7  10      186.44      189.72      2.51 o 
   0  -7  10      159.66      134.36      2.10 o 
   1  -7  10      126.96      141.26      2.18 o 
   2  -7  10        0.02       -0.11      0.21 o 
   3  -7  10        0.00       -0.33      0.21 o 
   4  -7  10        0.93        1.48      0.28 o 
   5  -7  10       52.09       51.31      0.99 o 
   6  -7  10      144.44      153.63      2.36 o 
   7  -7  10       11.67        9.01      0.61 o 
   8  -7  10       19.10       18.57      1.29 o 
   9  -7  10       63.15       65.36      4.81 o 
 -10  -6  10       21.42       19.89      2.09 o 
  -9  -6  10       21.45       21.17      1.57 o 
  -8  -6  10       42.78       40.42      1.59 o 
  -7  -6  10       12.96       12.03      0.98 o 
  -6  -6  10      342.44      337.71      4.77 o 
  -5  -6  10        6.13        6.31      0.46 o 
  -4  -6  10       12.86       10.93      0.55 o 
  -3  -6  10       17.65       13.24      0.57 o 
  -2  -6  10      281.91      249.92      3.15 o 
  -1  -6  10      606.05      557.34      6.25 o 
   0  -6  10      131.97      123.70      2.45 o 
   1  -6  10      106.23       98.49      1.88 o 
   2  -6  10      244.27      242.72      3.43 o 
   3  -6  10       40.24       44.68      1.08 o 
   4  -6  10       36.95       39.63      1.01 o 
   5  -6  10      116.02      124.35      2.01 o 
   6  -6  10        9.90        8.76      0.52 o 
   7  -6  10       23.14       26.70      1.01 o 
   8  -6  10        0.13        0.22      0.45 o 
 -11  -5  10        0.53        0.69      0.61 o 
 -10  -5  10        0.02        0.16      0.78 o 
  -9  -5  10        9.19       10.07      1.14 o 
  -8  -5  10      132.93      133.05      3.62 o 
  -7  -5  10       38.86       35.65      1.20 o 
  -6  -5  10        2.63        3.42      0.38 o 
  -5  -5  10        6.69        8.03      0.51 o 
  -4  -5  10      199.48      196.56      2.67 o 
  -3  -5  10      339.79      342.65      4.12 o 
  -2  -5  10        5.51        3.53      0.33 o 
  -1  -5  10        7.34        2.49      0.32 o 
   0  -5  10      136.40      111.67      1.70 o 
   1  -5  10       19.70       19.55      0.79 o 
   2  -5  10       58.03       58.40      1.26 o 
   3  -5  10       49.76       53.94      1.13 o 
   4  -5  10        0.59        0.69      0.28 o 
   5  -5  10       56.91       54.83      1.23 o 
   6  -5  10      108.41      103.14      1.87 o 
   7  -5  10       20.39       20.92      0.83 o 
   8  -5  10        0.45        0.74      0.60 o 
 -11  -4  10       39.00       37.44      1.17 o 
 -10  -4  10       65.32       65.68      1.44 o 
  -9  -4  10        4.19        5.20      0.47 o 
  -8  -4  10       65.96       61.71      1.51 o 
  -7  -4  10        0.50        0.59      0.24 o 
  -6  -4  10        3.35        2.17      0.25 o 
  -5  -4  10        2.22        0.89      0.21 o 
  -4  -4  10       89.07       75.90      1.12 o 
  -3  -4  10        0.46        0.58      0.21 o 
  -2  -4  10       15.90       26.47      0.52 o 
  -1  -4  10        3.49        1.32      0.34 o 
   0  -4  10       66.09       62.21      1.17 o 
   1  -4  10      105.60      105.60      1.53 o 
   2  -4  10        0.93        2.59      0.22 o 
   3  -4  10       15.90       15.44      0.43 o 
   4  -4  10        7.75        7.02      0.50 o 
   5  -4  10       22.02       23.93      0.82 o 
   6  -4  10       12.38       11.84      0.77 o 
   7  -4  10       63.99       63.67      2.16 o 
   8  -4  10        2.39        1.78      0.65 o 
 -12  -3  10        2.12        1.59      0.92 o 
 -11  -3  10        0.04       -0.40      0.47 o 
 -10  -3  10      353.36      365.68      4.96 o 
  -9  -3  10       40.66       39.43      1.53 o 
  -8  -3  10        5.78        4.65      0.39 o 
  -7  -3  10       88.78       92.16      1.39 o 
  -6  -3  10      158.86      155.08      1.81 o 
  -5  -3  10       34.99       33.61      0.65 o 
  -4  -3  10       31.40       31.56      0.68 o 
  -3  -3  10        0.03        0.53      0.17 o 
  -2  -3  10      195.89      183.00      2.13 o 
  -1  -3  10        1.19        2.36      0.20 o 
   0  -3  10      143.78      146.20      1.79 o 
   1  -3  10       13.71       15.71      0.77 o 
   2  -3  10      136.07      142.82      2.35 o 
   3  -3  10      128.17      131.12      1.74 o 
   4  -3  10       24.66       23.91      0.67 o 
   5  -3  10        0.08       -0.15      0.23 o 
   6  -3  10      107.88      106.61      2.29 o 
   7  -3  10        2.84        1.77      0.88 o 
   8  -3  10        1.62        1.58      0.66 o 
 -12  -2  10        4.31        4.57      1.35 o 
 -11  -2  10        0.83        0.01      0.40 o 
 -10  -2  10        0.00       -0.25      0.30 o 
  -9  -2  10       42.04       46.72      0.89 o 
  -8  -2  10        1.57        1.15      0.23 o 
  -7  -2  10      390.23      382.56      3.96 o 
  -6  -2  10      406.84      410.66      3.91 o 
  -5  -2  10       21.85       21.44      0.46 o 
  -4  -2  10     1144.60     1140.69      9.22 o 
  -3  -2  10      100.81       93.74      1.19 o 
  -2  -2  10      697.89      694.32      5.72 o 
  -1  -2  10       32.03       26.20      0.67 o 
   0  -2  10      310.63      301.72      2.73 o 
   1  -2  10      194.98      206.99      2.18 o 
   2  -2  10      212.98      212.04      2.52 o 
   3  -2  10       48.08       48.57      0.95 o 
   4  -2  10        3.24        3.14      0.48 o 
   5  -2  10      167.03      165.30      2.76 o 
   6  -2  10        0.53       -0.24      0.31 o 
   7  -2  10        0.62        0.25      0.35 o 
   8  -2  10        1.48        1.21      0.52 o 
 -12  -1  10        0.82        0.31      0.53 o 
 -11  -1  10        5.84        6.46      0.50 o 
 -10  -1  10        0.00        0.24      0.25 o 
  -9  -1  10      301.83      287.62      3.47 o 
  -8  -1  10       53.20       57.42      1.00 o 
  -7  -1  10        0.69        1.53      0.24 o 
  -6  -1  10        7.58        6.74      0.35 o 
  -5  -1  10       98.11      102.35      1.27 o 
  -4  -1  10        0.07        0.18      0.14 o 
  -3  -1  10       51.50       51.05      0.67 o 
  -2  -1  10      369.11      388.40      3.39 o 
  -1  -1  10      150.55      147.41      1.53 o 
   0  -1  10        9.77       11.70      0.41 o 
   1  -1  10      147.92      151.12      1.60 o 
   2  -1  10       32.02       31.60      1.02 o 
   3  -1  10      148.34      142.78      2.51 o 
   4  -1  10       18.73       17.50      0.67 o 
   5  -1  10        0.24       -0.21      0.30 o 
   6  -1  10        1.30        1.10      0.43 o 
   7  -1  10        1.35        1.37      0.37 o 
 -12   0  10       36.44       37.42      1.12 o 
 -11   0  10        0.47        0.48      0.28 o 
 -10   0  10        0.53        0.70      0.30 o 
  -9   0  10       29.18       25.54      0.72 o 
  -8   0  10        3.99        4.34      0.35 o 
  -7   0  10      556.43      533.42      5.32 o 
  -6   0  10        7.83        8.20      0.37 o 
  -5   0  10        0.81        1.23      0.19 o 
  -4   0  10      257.93      256.75      2.25 o 
  -3   0  10        5.66        4.95      0.24 o 
  -2   0  10      246.10      251.74      2.32 o 
  -1   0  10      156.48      139.04      1.57 o 
   0   0  10      233.41      219.90      2.27 o 
   1   0  10        6.66        7.49      0.41 o 
   2   0  10      534.23      520.67      6.04 o 
   3   0  10       14.53       19.36      0.83 o 
   4   0  10       13.76       10.39      0.83 o 
   5   0  10        7.72        8.38      0.57 o 
   6   0  10        0.50        0.34      0.34 o 
   7   0  10        5.42        5.34      0.53 o 
 -13   1  10        5.90        5.96      0.59 o 
 -12   1  10       32.08       32.99      1.05 o 
 -11   1  10       30.98       33.12      0.87 o 
 -10   1  10        3.45        4.31      0.36 o 
  -9   1  10       78.17       80.97      1.28 o 
  -8   1  10       57.59       51.57      0.94 o 
  -7   1  10        0.12        0.31      0.17 o 
  -6   1  10       72.20       69.55      0.96 o 
  -5   1  10      713.01      737.44      6.06 o 
  -4   1  10      109.28      101.88      1.31 o 
  -3   1  10      155.86      159.31      1.60 o 
  -2   1  10       67.66       60.98      0.80 o 
  -1   1  10       93.44       86.97      1.20 o 
   0   1  10        7.44        6.68      0.38 o 
   1   1  10      422.12      419.65      4.57 o 
   2   1  10      129.22      124.17      1.91 o 
   3   1  10        4.39        7.33      0.67 o 
   4   1  10       97.85       99.80      2.07 o 
   5   1  10        2.99        2.74      0.46 o 
   6   1  10        1.64        1.96      0.44 o 
   7   1  10        3.16        2.88      0.50 o 
 -13   2  10       31.19       32.80      0.83 o 
 -12   2  10       51.08       54.04      1.01 o 
 -11   2  10       22.72       22.74      0.61 o 
 -10   2  10       97.42       89.54      1.25 o 
  -9   2  10       11.47       11.24      0.44 o 
  -8   2  10       74.48       76.55      1.07 o 
  -7   2  10       43.00       44.96      0.76 o 
  -6   2  10      567.74      557.98      5.01 o 
  -5   2  10       67.04       63.40      0.85 o 
  -4   2  10       19.43       15.46      0.40 o 
  -3   2  10      106.55      103.37      1.22 o 
  -2   2  10      145.53      142.67      1.66 o 
  -1   2  10      113.59      106.31      1.35 o 
   0   2  10       46.72       42.23      0.85 o 
   1   2  10      604.69      579.24      6.11 o 
   2   2  10        7.14        4.06      0.41 o 
   3   2  10       59.53       64.14      2.08 o 
   4   2  10        0.02        0.30      0.38 o 
   5   2  10       15.74       14.89      0.81 o 
   6   2  10        8.83        9.78      1.24 o 
 -13   3  10       66.38       67.94      1.90 o 
 -12   3  10        5.60        6.00      0.39 o 
 -11   3  10      112.77      113.67      1.47 o 
 -10   3  10       99.84      101.02      1.33 o 
  -9   3  10        5.45        6.22      0.35 o 
  -8   3  10       14.38       14.61      0.45 o 
  -7   3  10      142.60      149.36      1.59 o 
  -6   3  10      696.51      703.83      5.86 o 
  -5   3  10        6.47        9.94      0.35 o 
  -4   3  10      157.90      149.86      1.64 o 
  -3   3  10      120.33      117.15      1.36 o 
  -2   3  10      297.59      280.99      2.74 o 
  -1   3  10        0.00       -0.20      0.15 o 
   0   3  10       20.69       19.97      0.59 o 
   1   3  10       13.49       12.44      0.56 o 
   2   3  10       10.35        8.50      0.51 o 
   3   3  10       34.13       36.95      1.28 o 
   4   3  10        5.98        4.98      0.62 o 
   5   3  10        5.50        3.19      0.49 o 
   6   3  10        8.48        7.97      0.78 o 
 -13   4  10        1.41        0.66      0.45 o 
 -12   4  10       11.30       11.48      0.81 o 
 -11   4  10       84.07       84.26      1.19 o 
 -10   4  10        7.07        7.23      0.36 o 
  -9   4  10      165.72      168.16      1.86 o 
  -8   4  10        0.27        0.42      0.19 o 
  -7   4  10        5.90        6.36      0.30 o 
  -6   4  10      119.47      126.41      1.84 o 
  -5   4  10        8.85        9.30      0.34 o 
  -4   4  10       69.19       76.43      0.96 o 
  -3   4  10      270.93      254.92      2.37 o 
  -2   4  10       26.90       32.26      0.61 o 
  -1   4  10       18.28       17.20      0.82 o 
   0   4  10       23.02       22.72      0.68 o 
   1   4  10       24.66       20.09      0.66 o 
   2   4  10        1.01        0.31      0.32 o 
   3   4  10        0.01        0.46      0.34 o 
   4   4  10       23.04       22.69      1.26 o 
   5   4  10        1.18        0.55      0.38 o 
 -13   5  10        9.05        9.86      0.97 o 
 -12   5  10        0.13       -0.55      0.39 o 
 -11   5  10        5.37        4.65      0.38 o 
 -10   5  10      232.37      245.28      3.11 o 
  -9   5  10       78.79       80.06      1.27 o 
  -8   5  10       42.40       41.42      0.66 o 
  -7   5  10        0.51        0.42      0.18 o 
  -6   5  10       37.73       40.58      0.68 o 
  -5   5  10        1.98        2.48      0.21 o 
  -4   5  10       27.86       25.92      0.50 o 
  -3   5  10      331.50      306.32      2.77 o 
  -2   5  10       13.41       13.56      0.41 o 
  -1   5  10        2.12        1.21      0.23 o 
   0   5  10       25.60       25.99      0.72 o 
   1   5  10        0.03        0.16      0.24 o 
   2   5  10        0.38        0.40      0.27 o 
   3   5  10       25.76       26.75      0.94 o 
   4   5  10        0.89        0.95      0.39 o 
 -13   6  10        9.11        8.50      0.91 o 
 -12   6  10       12.75       11.03      1.09 o 
 -11   6  10        3.36        3.21      0.47 o 
 -10   6  10      169.12      178.84      4.62 o 
  -9   6  10       62.23       65.80      1.35 o 
  -8   6  10        2.26        2.05      0.23 o 
  -7   6  10       11.15       10.88      0.42 o 
  -6   6  10       21.57       22.44      0.69 o 
  -5   6  10      134.20      128.82      1.67 o 
  -4   6  10       37.41       36.43      0.61 o 
  -3   6  10      258.72      268.77      2.66 o 
  -2   6  10        0.65        0.82      0.19 o 
  -1   6  10        4.40        5.05      0.50 o 
   0   6  10       39.28       39.96      0.87 o 
   1   6  10       29.74       29.90      0.77 o 
   2   6  10        0.39        0.71      0.46 o 
   3   6  10        4.65        4.48      0.64 o 
   4   6  10        1.50        1.08      1.01 o 
 -13   7  10       18.13       19.01      1.21 o 
 -12   7  10        1.79        2.53      0.60 o 
 -11   7  10       37.64       36.90      1.16 o 
 -10   7  10       49.02       49.74      1.19 o 
  -9   7  10        0.78        0.68      0.30 o 
  -8   7  10       24.93       25.00      0.79 o 
  -7   7  10        0.01       -0.27      0.25 o 
  -6   7  10       94.60       93.26      1.59 o 
  -5   7  10      112.44      106.83      1.73 o 
  -4   7  10        9.88        9.54      0.54 o 
  -3   7  10        2.04        2.18      0.37 o 
  -2   7  10       30.80       33.50      0.85 o 
  -1   7  10       16.43       17.70      0.62 o 
   0   7  10       54.21       53.70      1.58 o 
   1   7  10        3.78        4.26      0.51 o 
   2   7  10      162.15      166.67      2.82 o 
   3   7  10       52.37       58.28      3.21 o 
 -12   8  10        9.39       10.32      0.82 o 
 -11   8  10        7.59        7.18      0.62 o 
 -10   8  10       37.60       39.31      1.05 o 
  -9   8  10        0.61        0.43      0.28 o 
  -8   8  10       40.73       41.57      1.03 o 
  -7   8  10      198.88      205.14      3.29 o 
  -6   8  10        7.75        7.75      0.50 o 
  -5   8  10        8.74        8.94      0.53 o 
  -4   8  10        6.83        6.63      0.53 o 
  -3   8  10        0.16        0.18      0.29 o 
  -2   8  10       17.64       20.60      0.82 o 
  -1   8  10        0.64        0.90      0.40 o 
   0   8  10        2.14        1.41      0.78 o 
   1   8  10        8.95        8.95      1.39 o 
   2   8  10       27.16       28.25      2.19 o 
 -12   9  10       19.50       22.56      1.94 o 
 -11   9  10       17.53       19.69      1.06 o 
 -10   9  10        0.58        0.91      0.39 o 
  -9   9  10        5.27        5.45      0.65 o 
  -8   9  10       41.17       41.31      1.19 o 
  -7   9  10       31.81       34.00      1.07 o 
  -6   9  10       32.38       31.17      1.01 o 
  -5   9  10        7.47        7.98      0.70 o 
  -4   9  10       44.43       48.17      1.47 o 
  -3   9  10        8.75        8.01      0.89 o 
  -2   9  10       11.66       10.23      0.74 o 
  -1   9  10        5.37        4.58      0.59 o 
   0   9  10        2.21        2.65      0.95 o 
   1   9  10        0.15       -0.33      0.71 o 
 -12  10  10        0.45        0.35      0.50 o 
 -11  10  10        6.63        5.35      0.73 o 
 -10  10  10        0.03        0.34      0.48 o 
  -9  10  10        1.13        1.11      0.38 o 
  -8  10  10        5.30        5.98      0.56 o 
  -7  10  10       10.29        9.79      0.80 o 
  -6  10  10      241.90      242.41      5.53 o 
  -5  10  10       28.32       32.12      1.20 o 
  -4  10  10       54.64       55.73      1.61 o 
  -3  10  10        0.01       -0.66      0.51 o 
  -2  10  10       28.53       27.55      0.97 o 
  -1  10  10      136.81      138.50      2.82 o 
   0  10  10       41.34       40.28      2.36 o 
 -11  11  10       88.89       92.93      2.26 o 
 -10  11  10        3.31        2.43      0.49 o 
  -9  11  10       42.70       39.87      1.22 o 
  -8  11  10       26.60       26.94      1.01 o 
  -7  11  10       12.63       12.47      0.77 o 
  -6  11  10       53.72       60.04      1.60 o 
  -5  11  10       12.48       13.01      0.84 o 
  -4  11  10        0.31        0.35      0.41 o 
  -3  11  10       59.33       58.93      2.41 o 
  -2  11  10       32.51       33.60      1.49 o 
  -1  11  10        2.97        2.72      0.87 o 
 -10  12  10        4.07        2.49      1.07 o 
  -9  12  10        1.15        1.65      0.94 o 
  -8  12  10        0.93        1.94      0.96 o 
  -7  12  10        4.91        4.19      1.09 o 
  -6  12  10        6.53        6.49      0.54 o 
  -5  12  10       12.56       13.73      0.82 o 
  -4  12  10        5.52        6.02      0.66 o 
  -3  12  10       12.57       11.51      0.90 o 
   1 -16  11       17.86       19.08      1.42 o 
   2 -16  11        9.86       10.75      1.15 o 
   3 -16  11       13.06       13.15      1.22 o 
  -2 -15  11      100.70      107.51      3.95 o 
  -1 -15  11       31.43       33.09      1.96 o 
   0 -15  11       32.93       33.24      1.86 o 
   1 -15  11        8.92        9.84      0.81 o 
   2 -15  11       37.02       38.28      1.89 o 
   3 -15  11       32.75       32.64      1.74 o 
   4 -15  11       76.82       77.55      2.85 o 
   5 -15  11        0.93        0.90      0.63 o 
  -3 -14  11       39.81       39.66      2.30 o 
  -2 -14  11        1.38        1.52      0.76 o 
  -1 -14  11        0.28        0.24      0.39 o 
   0 -14  11       21.88       24.22      1.04 o 
   1 -14  11       73.02       77.55      1.85 o 
   2 -14  11       47.05       51.28      1.37 o 
   3 -14  11        0.23       -0.16      0.33 o 
   4 -14  11        3.03        1.60      0.66 o 
   5 -14  11        9.72        8.43      1.09 o 
   6 -14  11        0.42        0.68      0.65 o 
  -5 -13  11        3.06        2.23      1.00 o 
  -4 -13  11        9.77       11.85      1.47 o 
  -3 -13  11        1.86        2.07      0.52 o 
  -2 -13  11       14.72       13.39      0.91 o 
  -1 -13  11        0.95        0.94      0.42 o 
   0 -13  11       50.30       52.08      1.47 o 
   1 -13  11       44.47       45.92      1.51 o 
   2 -13  11        0.36        0.30      0.34 o 
   3 -13  11        0.08        0.57      0.34 o 
   4 -13  11       63.34       65.44      1.69 o 
   5 -13  11       25.45       29.83      1.32 o 
   6 -13  11       54.56       55.24      2.54 o 
   7 -13  11        4.62        2.13      0.89 o 
  -6 -12  11        0.30        0.34      0.83 o 
  -5 -12  11       48.38       53.81      2.85 o 
  -4 -12  11        3.57        3.01      0.58 o 
  -3 -12  11      110.45      118.64      2.96 o 
  -2 -12  11       15.60       16.78      0.96 o 
  -1 -12  11       24.98       26.54      1.49 o 
   0 -12  11        3.82        4.20      0.54 o 
   1 -12  11        0.00        0.16      0.45 o 
   2 -12  11      138.45      146.58      2.83 o 
   3 -12  11        7.14        9.84      0.72 o 
   4 -12  11        5.46        4.32      0.49 o 
   5 -12  11       68.36       68.06      1.63 o 
   6 -12  11       42.70       39.94      2.18 o 
   7 -12  11        1.91        1.54      0.80 o 
  -7 -11  11      137.75      144.40      3.74 o 
  -6 -11  11        8.49        8.75      1.21 o 
  -5 -11  11       41.59       45.52      2.46 o 
  -4 -11  11       18.43       17.15      1.06 o 
  -3 -11  11        0.26        0.24      0.38 o 
  -2 -11  11       25.73       29.11      1.18 o 
  -1 -11  11        8.53        8.03      1.24 o 
   0 -11  11       93.88       94.17      2.54 o 
   1 -11  11      142.56      137.41      2.70 o 
   2 -11  11       53.79       53.70      1.85 o 
   3 -11  11        0.56        0.73      0.36 o 
   4 -11  11       26.11       27.79      1.08 o 
   5 -11  11       90.71       88.34      1.91 o 
   6 -11  11       59.84       57.26      1.94 o 
   7 -11  11       16.85       18.33      1.78 o 
  -7 -10  11       11.67        9.71      0.93 o 
  -6 -10  11       13.57       12.87      0.94 o 
  -5 -10  11       57.54       56.36      1.35 o 
  -4 -10  11       78.77       84.84      1.62 o 
  -3 -10  11       48.99       48.34      2.38 o 
  -2 -10  11       14.70       16.89      0.88 o 
  -1 -10  11       89.45       85.65      2.85 o 
   0 -10  11       23.92       22.54      0.94 o 
   1 -10  11        0.10        0.00      0.32 o 
   2 -10  11      627.93      622.97      9.15 o 
   3 -10  11      160.14      160.25      3.09 o 
   4 -10  11       66.61       61.91      1.52 o 
   5 -10  11        9.03        9.56      0.71 o 
   6 -10  11       10.71        9.98      0.76 o 
   7 -10  11       25.10       23.68      1.83 o 
   8 -10  11      142.71      135.05      4.98 o 
  -8  -9  11      156.94      159.00      3.89 o 
  -7  -9  11        0.01        0.05      0.37 o 
  -6  -9  11       15.92       17.08      0.87 o 
  -5  -9  11      236.74      240.09      3.63 o 
  -4  -9  11       74.92       71.50      1.51 o 
  -3  -9  11        0.34        0.22      0.26 o 
  -2  -9  11       10.44        9.33      0.48 o 
  -1  -9  11       26.33       27.83      1.05 o 
   0  -9  11       70.24       68.21      1.75 o 
   1  -9  11      315.86      307.06      5.00 o 
   2  -9  11       33.98       29.79      1.10 o 
   3  -9  11        9.85        9.79      0.74 o 
   4  -9  11        8.85       10.08      0.70 o 
   5  -9  11        5.37        5.55      0.58 o 
   6  -9  11       56.73       53.61      1.57 o 
   7  -9  11      136.44      141.99      5.57 o 
   8  -9  11        6.96        4.62      1.15 o 
  -9  -8  11        1.34        1.33      0.86 o 
  -8  -8  11        7.69        7.59      1.60 o 
  -7  -8  11        1.12        1.54      0.44 o 
  -6  -8  11       83.24       87.39      1.88 o 
  -5  -8  11      159.93      163.76      2.74 o 
  -4  -8  11       29.73       30.83      0.86 o 
  -3  -8  11       22.32       23.52      0.94 o 
  -2  -8  11       34.28       30.05      0.79 o 
  -1  -8  11       99.25       93.32      1.65 o 
   0  -8  11      102.77       95.65      1.84 o 
   1  -8  11       25.82       29.58      1.10 o 
   2  -8  11       68.89       71.02      1.36 o 
   3  -8  11       22.38       20.57      0.69 o 
   4  -8  11        1.77        1.92      0.26 o 
   5  -8  11       79.89       81.41      1.49 o 
   6  -8  11       88.82       87.84      1.61 o 
   7  -8  11        0.44        0.63      0.39 o 
   8  -8  11        7.74        7.38      1.78 o 
 -10  -7  11        3.12        3.88      1.16 o 
  -9  -7  11        2.14        1.93      0.93 o 
  -8  -7  11       92.25       89.04      2.41 o 
  -7  -7  11        5.72        6.51      0.63 o 
  -6  -7  11        0.22       -0.35      0.31 o 
  -5  -7  11       17.66       17.38      0.97 o 
  -4  -7  11        3.37        2.38      0.34 o 
  -3  -7  11       10.41       13.22      0.60 o 
  -2  -7  11      137.85      135.09      2.02 o 
  -1  -7  11       48.19       46.76      1.01 o 
   0  -7  11       57.48       60.62      1.27 o 
   1  -7  11        8.45        9.90      0.56 o 
   2  -7  11       58.66       54.04      1.20 o 
   3  -7  11       52.24       51.53      1.23 o 
   4  -7  11        0.68        0.91      0.28 o 
   5  -7  11      150.63      147.51      2.04 o 
   6  -7  11        6.72        5.80      0.44 o 
   7  -7  11       22.13       22.49      0.93 o 
   8  -7  11        0.02       -0.12      0.87 o 
 -10  -6  11        0.23        0.86      0.93 o 
  -9  -6  11       45.24       43.50      2.60 o 
  -8  -6  11        6.03        5.39      1.46 o 
  -7  -6  11       69.96       71.11      1.71 o 
  -6  -6  11      122.77      132.18      2.42 o 
  -5  -6  11        7.70        7.47      0.52 o 
  -4  -6  11        3.95        2.79      0.34 o 
  -3  -6  11      111.34       99.97      1.66 o 
  -2  -6  11      244.20      255.46      3.28 o 
  -1  -6  11       51.88       46.01      1.01 o 
   0  -6  11       37.16       33.07      1.52 o 
   1  -6  11       58.35       63.75      1.51 o 
   2  -6  11       13.45       13.68      0.67 o 
   3  -6  11       32.35       29.23      0.84 o 
   4  -6  11        9.24        8.94      0.57 o 
   5  -6  11        6.61        5.14      0.48 o 
   6  -6  11       58.85       60.96      1.23 o 
   7  -6  11        5.71        6.36      0.63 o 
   8  -6  11        6.31        5.22      1.02 o 
 -11  -5  11        6.27        6.61      1.05 o 
 -10  -5  11       30.01       33.17      2.48 o 
  -9  -5  11        4.98        4.55      1.38 o 
  -8  -5  11        0.00       -0.04      0.49 o 
  -7  -5  11       37.27       37.18      1.19 o 
  -6  -5  11        6.45        6.54      0.51 o 
  -5  -5  11       38.98       34.97      0.94 o 
  -4  -5  11      572.16      582.69      6.67 o 
  -3  -5  11       24.57       24.33      0.74 o 
  -2  -5  11      105.19      101.50      1.88 o 
  -1  -5  11        0.01        0.17      0.22 o 
   0  -5  11       15.77       14.60      0.61 o 
   1  -5  11       20.04       18.05      0.78 o 
   2  -5  11       32.53       31.31      0.94 o 
   3  -5  11       85.59       96.73      1.69 o 
   4  -5  11       58.88       62.28      1.33 o 
   5  -5  11        0.63        0.60      0.31 o 
   6  -5  11       24.21       23.76      0.91 o 
   7  -5  11       21.12       22.52      1.35 o 
   8  -5  11       30.98       34.55      2.22 o 
 -11  -4  11       61.20       63.34      2.24 o 
 -10  -4  11        0.24        0.47      0.36 o 
  -9  -4  11       18.62       17.55      0.84 o 
  -8  -4  11        5.74        6.26      0.54 o 
  -7  -4  11       11.64       11.73      0.74 o 
  -6  -4  11       18.68       17.28      0.77 o 
  -5  -4  11       21.24       18.84      0.67 o 
  -4  -4  11      610.86      598.68      6.00 o 
  -3  -4  11      262.07      254.82      2.82 o 
  -2  -4  11       32.79       29.53      0.58 o 
  -1  -4  11      173.71      161.56      2.31 o 
   0  -4  11       68.04       64.61      1.25 o 
   1  -4  11       20.49       16.75      0.55 o 
   2  -4  11       45.06       45.79      0.85 o 
   3  -4  11        0.30        0.72      0.28 o 
   4  -4  11      109.18      108.74      1.89 o 
   5  -4  11       95.48       96.14      1.99 o 
   6  -4  11      203.76      213.13      4.93 o 
   7  -4  11      265.19      279.10      5.84 o 
 -11  -3  11      158.30      161.64      2.95 o 
 -10  -3  11       70.09       71.23      1.55 o 
  -9  -3  11        0.27        0.39      0.31 o 
  -8  -3  11        0.47        0.98      0.28 o 
  -7  -3  11        6.63        6.31      0.42 o 
  -6  -3  11       16.90       15.86      0.70 o 
  -5  -3  11      125.43      126.44      1.71 o 
  -4  -3  11      278.50      274.41      3.06 o 
  -3  -3  11        0.07        0.34      0.18 o 
  -2  -3  11      142.15      141.79      1.62 o 
  -1  -3  11      323.15      312.94      3.38 o 
   0  -3  11      281.25      286.55      4.84 o 
   1  -3  11        6.27        7.70      0.66 o 
   2  -3  11      104.01       96.95      2.21 o 
   3  -3  11       34.55       35.21      0.89 o 
   4  -3  11       53.73       50.21      1.40 o 
   5  -3  11       66.67       72.40      1.74 o 
   6  -3  11       49.37       55.86      2.90 o 
   7  -3  11       18.32       16.35      1.30 o 
 -12  -2  11        6.99        6.10      0.73 o 
 -11  -2  11        1.94        2.66      0.55 o 
 -10  -2  11        0.18        0.12      0.32 o 
  -9  -2  11       37.95       36.29      1.11 o 
  -8  -2  11        0.78        0.29      0.20 o 
  -7  -2  11       80.43       84.03      1.23 o 
  -6  -2  11      157.29      152.86      1.85 o 
  -5  -2  11       13.47       15.55      0.44 o 
  -4  -2  11        3.77        2.49      0.20 o 
  -3  -2  11       93.10       87.51      1.07 o 
  -2  -2  11       68.80       66.38      0.97 o 
  -1  -2  11      283.38      285.81      2.65 o 
   0  -2  11        8.13        5.67      0.45 o 
   1  -2  11      222.19      226.07      2.90 o 
   2  -2  11      112.92      111.12      1.62 o 
   3  -2  11        9.25       10.13      0.56 o 
   4  -2  11       22.78       22.22      0.82 o 
   5  -2  11        7.59        7.63      0.58 o 
   6  -2  11      186.75      199.41      3.28 o 
   7  -2  11        9.78       11.68      1.68 o 
 -12  -1  11        0.01        0.06      0.44 o 
 -11  -1  11        0.40        1.14      0.46 o 
 -10  -1  11       39.58       42.55      0.96 o 
  -9  -1  11        0.01       -0.01      0.23 o 
  -8  -1  11        0.00        0.12      0.20 o 
  -7  -1  11       45.18       46.93      0.87 o 
  -6  -1  11       44.64       44.04      0.81 o 
  -5  -1  11       68.43       68.82      1.32 o 
  -4  -1  11       80.45       82.32      1.01 o 
  -3  -1  11       91.19       93.54      1.09 o 
  -2  -1  11        6.44        7.59      0.33 o 
  -1  -1  11        0.40        0.58      0.17 o 
   0  -1  11       23.88       22.48      0.53 o 
   1  -1  11       21.94       24.55      0.81 o 
   2  -1  11      131.88      137.02      2.45 o 
   3  -1  11       49.92       53.94      1.41 o 
   4  -1  11        8.26        9.62      0.56 o 
   5  -1  11       36.87       39.96      1.11 o 
   6  -1  11        1.21        1.14      0.35 o 
   7  -1  11       33.56       38.84      1.21 o 
 -12   0  11       41.60       42.89      1.28 o 
 -11   0  11        1.05        0.94      0.32 o 
 -10   0  11      266.46      272.54      3.40 o 
  -9   0  11      276.56      262.93      3.74 o 
  -8   0  11       17.55       19.07      0.62 o 
  -7   0  11       44.54       41.70      0.83 o 
  -6   0  11        0.90        1.08      0.20 o 
  -5   0  11        6.91        6.87      0.33 o 
  -4   0  11       70.11       68.91      1.17 o 
  -3   0  11      124.39      129.06      1.46 o 
  -2   0  11      516.95      533.50      5.21 o 
  -1   0  11      179.37      182.82      2.11 o 
   0   0  11      100.18      103.93      1.65 o 
   1   0  11       43.17       40.56      1.02 o 
   2   0  11       52.76       56.62      2.01 o 
   3   0  11       12.04        9.68      0.68 o 
   4   0  11       22.19       23.54      0.82 o 
   5   0  11        7.13        9.69      1.25 o 
   6   0  11        0.34        0.12      0.35 o 
 -12   1  11       78.06       83.05      1.51 o 
 -11   1  11       32.44       37.14      0.95 o 
 -10   1  11       51.01       48.06      1.05 o 
  -9   1  11        0.34        0.81      0.22 o 
  -8   1  11        8.68        7.54      0.37 o 
  -7   1  11       57.09       57.04      0.89 o 
  -6   1  11      106.79      104.35      1.30 o 
  -5   1  11      182.35      187.16      1.99 o 
  -4   1  11       67.29       67.17      0.90 o 
  -3   1  11       35.11       35.72      0.61 o 
  -2   1  11      351.71      341.69      4.21 o 
  -1   1  11       67.03       64.68      1.28 o 
   0   1  11      318.71      316.35      3.61 o 
   1   1  11       78.31       76.83      1.28 o 
   2   1  11       96.82       92.88      2.37 o 
   3   1  11       43.56       41.66      1.42 o 
   4   1  11      128.85      125.64      3.26 o 
   5   1  11        8.27        8.39      0.81 o 
   6   1  11       41.62       39.69      1.24 o 
 -13   2  11      111.36      119.12      1.77 o 
 -12   2  11       68.69       73.07      1.40 o 
 -11   2  11        8.81        9.14      0.45 o 
 -10   2  11      293.92      299.18      3.07 o 
  -9   2  11      125.59      127.36      1.58 o 
  -8   2  11        0.02        0.13      0.18 o 
  -7   2  11        9.58        8.28      0.37 o 
  -6   2  11       29.07       25.59      0.59 o 
  -5   2  11      159.08      160.52      1.77 o 
  -4   2  11        1.05        1.00      0.20 o 
  -3   2  11       52.76       49.56      0.97 o 
  -2   2  11       14.56       15.75      0.62 o 
  -1   2  11       70.24       72.96      1.20 o 
   0   2  11       99.61       98.13      1.62 o 
   1   2  11        4.91        4.43      0.46 o 
   2   2  11      150.35      147.26      2.47 o 
   3   2  11       11.46       10.64      0.83 o 
   4   2  11        3.88        3.36      0.58 o 
   5   2  11       19.33       15.69      0.87 o 
 -13   3  11       20.91       23.01      0.84 o 
 -12   3  11        2.35        2.70      0.33 o 
 -11   3  11       15.50       15.69      0.54 o 
 -10   3  11       12.01       11.86      0.47 o 
  -9   3  11       22.41       21.63      0.55 o 
  -8   3  11       12.39       10.71      0.50 o 
  -7   3  11       41.95       43.63      0.75 o 
  -6   3  11        3.01        2.96      0.26 o 
  -5   3  11        1.26        0.79      0.19 o 
  -4   3  11        0.75        0.71      0.22 o 
  -3   3  11      433.63      420.51      4.16 o 
  -2   3  11      166.00      155.17      1.83 o 
  -1   3  11        0.32        0.19      0.21 o 
   0   3  11        0.78        1.24      0.33 o 
   1   3  11       14.66       16.18      0.64 o 
   2   3  11       12.69       11.28      0.66 o 
   3   3  11      104.96      103.65      2.44 o 
   4   3  11       13.80       15.43      1.77 o 
   5   3  11        4.55        3.40      0.51 o 
 -13   4  11        4.15        4.73      0.62 o 
 -12   4  11       18.16       18.44      1.02 o 
 -11   4  11      216.96      219.09      2.68 o 
 -10   4  11      171.80      180.86      2.02 o 
  -9   4  11      136.16      141.22      1.65 o 
  -8   4  11       89.21       91.59      1.20 o 
  -7   4  11      284.01      286.99      3.18 o 
  -6   4  11       27.40       30.38      0.61 o 
  -5   4  11        5.30        3.80      0.26 o 
  -4   4  11        2.02        1.33      0.21 o 
  -3   4  11        1.17        1.60      0.23 o 
  -2   4  11       75.70       67.68      1.03 o 
  -1   4  11       18.40       18.11      0.56 o 
   0   4  11        5.67        4.67      0.40 o 
   1   4  11       77.32       75.92      1.50 o 
   2   4  11       35.34       35.63      0.95 o 
   3   4  11        6.55        5.91      1.42 o 
   4   4  11       17.69       16.63      1.37 o 
 -13   5  11       10.60       10.48      1.01 o 
 -12   5  11       13.67       12.05      1.34 o 
 -11   5  11        5.03        5.00      0.40 o 
 -10   5  11       38.88       38.59      1.40 o 
  -9   5  11      319.52      321.76      5.20 o 
  -8   5  11       34.07       33.79      0.67 o 
  -7   5  11        6.34        5.68      0.32 o 
  -6   5  11        1.36        1.60      0.26 o 
  -5   5  11        1.08        1.12      0.18 o 
  -4   5  11      137.85      133.79      1.54 o 
  -3   5  11      107.85      101.86      1.34 o 
  -2   5  11       14.12       12.07      0.47 o 
  -1   5  11      132.11      131.37      1.75 o 
   0   5  11       11.26       11.74      0.63 o 
   1   5  11        8.92        8.31      0.51 o 
   2   5  11        3.38        3.94      0.41 o 
   3   5  11        3.15        2.83      0.76 o 
 -12   6  11       14.47       15.62      1.15 o 
 -11   6  11       37.28       38.10      1.77 o 
 -10   6  11       59.98       59.28      1.65 o 
  -9   6  11       41.64       42.79      1.22 o 
  -8   6  11        0.32        0.66      0.22 o 
  -7   6  11       20.97       21.45      0.58 o 
  -6   6  11       40.83       37.07      1.02 o 
  -5   6  11       28.04       25.98      0.80 o 
  -4   6  11       68.95       68.71      0.95 o 
  -3   6  11       27.53       29.49      0.65 o 
  -2   6  11       17.94       17.13      0.54 o 
  -1   6  11       95.65      100.14      1.69 o 
   0   6  11       77.16       81.28      1.99 o 
   1   6  11        0.44        0.20      0.39 o 
   2   6  11       22.09       23.57      0.95 o 
   3   6  11       22.22       23.22      1.19 o 
 -12   7  11        4.01        4.24      0.71 o 
 -11   7  11       16.74       15.73      1.86 o 
 -10   7  11       24.95       24.72      1.37 o 
  -9   7  11       32.87       31.22      0.94 o 
  -8   7  11       30.84       29.93      0.89 o 
  -7   7  11        3.68        3.27      0.39 o 
  -6   7  11        0.07       -0.14      0.26 o 
  -5   7  11        2.57        2.61      0.36 o 
  -4   7  11        0.07        0.16      0.31 o 
  -3   7  11       24.82       23.21      0.98 o 
  -2   7  11        1.86        1.81      0.31 o 
  -1   7  11       66.48       69.27      1.44 o 
   0   7  11       19.35       20.73      1.22 o 
   1   7  11        0.07        0.14      0.31 o 
   2   7  11       27.39       26.84      1.40 o 
 -12   8  11        0.28        0.02      0.49 o 
 -11   8  11        8.38        8.32      0.75 o 
 -10   8  11       30.08       29.51      0.94 o 
  -9   8  11       34.91       34.97      0.99 o 
  -8   8  11      149.46      150.73      2.33 o 
  -7   8  11        0.18        0.18      0.28 o 
  -6   8  11      150.67      156.90      3.02 o 
  -5   8  11        2.43        1.50      0.39 o 
  -4   8  11        0.05        0.11      0.30 o 
  -3   8  11       33.91       34.86      1.06 o 
  -2   8  11        3.46        3.19      0.78 o 
  -1   8  11       31.44       30.26      2.10 o 
   0   8  11        0.03       -0.92      0.67 o 
   1   8  11       22.16       19.55      2.03 o 
 -11   9  11       63.67       73.33      1.86 o 
 -10   9  11        0.08       -0.01      0.33 o 
  -9   9  11        9.72       11.21      0.84 o 
  -8   9  11        7.31        7.57      0.64 o 
  -7   9  11       12.69       13.64      0.80 o 
  -6   9  11        2.32        2.10      0.40 o 
  -5   9  11      136.37      142.08      2.45 o 
  -4   9  11       26.22       28.00      0.96 o 
  -3   9  11        6.29        5.65      0.56 o 
  -2   9  11       59.31       58.20      1.78 o 
  -1   9  11       82.72       88.08      3.66 o 
   0   9  11       48.70       46.81      2.67 o 
 -11  10  11       14.97       17.19      1.14 o 
 -10  10  11       52.00       53.93      1.85 o 
  -9  10  11        9.11        8.78      0.76 o 
  -8  10  11        0.63        0.25      0.35 o 
  -7  10  11       29.70       29.56      1.17 o 
  -6  10  11        2.86        2.71      0.54 o 
  -5  10  11      268.30      289.48      4.92 o 
  -4  10  11        2.61        2.72      0.53 o 
  -3  10  11        0.09       -0.25      0.35 o 
  -2  10  11       12.11       10.99      0.94 o 
  -1  10  11        5.24        3.99      1.04 o 
 -10  11  11        2.97        3.40      0.61 o 
  -9  11  11       20.26       22.94      1.14 o 
  -8  11  11        0.15        0.24      0.42 o 
  -7  11  11        0.91        1.70      0.59 o 
  -6  11  11        0.00       -0.14      0.46 o 
  -5  11  11       41.38       41.65      2.52 o 
  -4  11  11       12.64       11.19      0.99 o 
  -3  11  11       11.66       12.50      0.97 o 
  -8  12  11        0.12       -0.16      0.82 o 
  -7  12  11        0.02       -0.76      0.75 o 
  -6  12  11        8.28        8.58      0.71 o 
  -1 -15  12       25.49       22.10      1.65 o 
   0 -15  12       26.37       25.39      1.72 o 
   1 -15  12       18.36       17.80      1.43 o 
   2 -15  12        4.17        4.72      0.92 o 
   3 -15  12        3.83        2.98      0.83 o 
  -3 -14  12        0.01        0.19      0.71 o 
  -2 -14  12        5.49        5.42      1.10 o 
  -1 -14  12        7.23        8.37      1.17 o 
   0 -14  12       70.78       71.41      2.91 o 
   1 -14  12        0.48        1.03      0.45 o 
   2 -14  12       13.98       13.45      1.35 o 
   3 -14  12        6.82        6.57      1.02 o 
   4 -14  12        1.93        3.01      0.80 o 
   5 -14  12      105.84      106.64      3.82 o 
  -4 -13  12       21.92       20.44      1.96 o 
  -3 -13  12        0.46        0.51      0.72 o 
  -2 -13  12       55.07       55.13      5.42 o 
  -1 -13  12       26.90       26.35      1.15 o 
   0 -13  12       30.52       32.25      1.19 o 
   1 -13  12       52.86       53.76      1.56 o 
   2 -13  12        3.37        3.78      0.92 o 
   3 -13  12       53.28       59.66      1.82 o 
   4 -13  12       82.32       84.82      3.24 o 
   5 -13  12       11.45       16.24      1.57 o 
   6 -13  12       50.79       54.47      2.67 o 
  -5 -12  12       13.08       11.42      1.56 o 
  -4 -12  12       27.86       25.76      1.95 o 
  -3 -12  12       80.55       75.67      3.08 o 
  -2 -12  12       46.63       46.67      1.51 o 
  -1 -12  12       66.35       70.49      1.87 o 
   0 -12  12       40.53       41.95      1.37 o 
   1 -12  12       34.20       37.91      1.28 o 
   2 -12  12       18.28       16.90      0.89 o 
   3 -12  12        1.69        1.27      0.44 o 
   4 -12  12       25.82       25.36      1.21 o 
   5 -12  12       11.64       12.25      1.40 o 
   6 -12  12        5.14        5.29      1.07 o 
  -6 -11  12       44.62       50.31      1.41 o 
  -5 -11  12        1.22        1.02      0.60 o 
  -4 -11  12      105.76      106.16      2.57 o 
  -3 -11  12       31.79       28.34      1.24 o 
  -2 -11  12        2.46        3.16      0.54 o 
  -1 -11  12       43.03       46.68      1.46 o 
   0 -11  12        0.14       -0.05      0.34 o 
   1 -11  12       21.20       22.14      1.16 o 
   2 -11  12        8.51        7.98      0.75 o 
   3 -11  12       29.19       26.25      1.13 o 
   4 -11  12        9.44       11.50      0.94 o 
   5 -11  12       57.35       62.82      2.06 o 
   6 -11  12        4.63        5.99      1.14 o 
   7 -11  12        3.78        4.08      1.09 o 
  -7 -10  12        0.14       -0.03      0.49 o 
  -6 -10  12       65.72       65.63      1.73 o 
  -5 -10  12       10.60        9.56      0.63 o 
  -4 -10  12       31.73       32.05      0.92 o 
  -3 -10  12       20.48       18.28      1.04 o 
  -2 -10  12       28.84       31.32      1.21 o 
  -1 -10  12       76.44       75.59      1.90 o 
   0 -10  12       36.02       32.25      1.18 o 
   1 -10  12        0.17       -0.20      0.50 o 
   2 -10  12       90.21       84.24      2.58 o 
   3 -10  12        0.47        0.23      0.38 o 
   4 -10  12        1.28        1.25      0.42 o 
   5 -10  12        1.69        1.70      0.45 o 
   6 -10  12        1.29        0.41      0.74 o 
   7 -10  12       43.70       52.84      2.87 o 
  -8  -9  12        1.94        2.18      0.78 o 
  -7  -9  12      140.62      148.44      3.08 o 
  -6  -9  12        9.20        7.54      0.65 o 
  -5  -9  12      296.16      300.09      4.37 o 
  -4  -9  12       50.13       52.25      1.44 o 
  -3  -9  12       22.23       22.26      0.79 o 
  -2  -9  12        6.95        7.66      0.55 o 
  -1  -9  12        0.35       -0.09      0.20 o 
   0  -9  12        6.37        5.95      0.62 o 
   1  -9  12       71.32       64.64      1.74 o 
   2  -9  12       19.99       18.89      0.98 o 
   3  -9  12        0.40        0.40      0.40 o 
   4  -9  12       29.36       26.32      1.03 o 
   5  -9  12       48.67       50.46      1.47 o 
   6  -9  12       12.99       12.39      1.26 o 
   7  -9  12        9.56        8.33      1.44 o 
  -9  -8  12        4.51        1.88      0.92 o 
  -8  -8  12       10.30        9.93      1.27 o 
  -7  -8  12      210.90      210.92      5.62 o 
  -6  -8  12       13.74       15.63      0.88 o 
  -5  -8  12       16.78       16.48      0.83 o 
  -4  -8  12       12.89       12.14      0.64 o 
  -3  -8  12       34.53       34.38      0.92 o 
  -2  -8  12       28.86       27.82      0.86 o 
  -1  -8  12       31.46       29.96      0.87 o 
   0  -8  12       62.41       63.95      1.42 o 
   1  -8  12        0.16        0.10      0.24 o 
   2  -8  12       43.24       42.89      1.06 o 
   3  -8  12       55.33       52.89      1.37 o 
   4  -8  12       24.31       25.03      0.72 o 
   5  -8  12       19.08       17.05      0.72 o 
   6  -8  12       10.42       12.72      0.74 o 
   7  -8  12       37.80       37.13      1.37 o 
  -9  -7  12       47.04       56.39      3.01 o 
  -8  -7  12        0.04       -0.22      0.47 o 
  -7  -7  12        0.18        0.24      0.38 o 
  -6  -7  12       53.21       56.27      1.49 o 
  -5  -7  12      286.86      293.27      3.86 o 
  -4  -7  12       25.57       24.83      0.80 o 
  -3  -7  12       20.60       19.16      0.82 o 
  -2  -7  12       15.49       16.89      0.73 o 
  -1  -7  12      137.84      129.44      2.19 o 
   0  -7  12        0.55        0.69      0.35 o 
   1  -7  12      139.12      133.95      2.25 o 
   2  -7  12        0.05       -0.25      0.25 o 
   3  -7  12        2.56        2.97      0.37 o 
   4  -7  12        1.53        1.75      0.42 o 
   5  -7  12       32.47       29.02      0.80 o 
   6  -7  12        0.09        0.12      0.28 o 
   7  -7  12        0.61        0.32      0.64 o 
 -10  -6  12        0.90       -1.07      0.70 o 
  -9  -6  12       75.95       80.71      3.75 o 
  -8  -6  12        6.54        8.38      1.05 o 
  -7  -6  12      162.81      172.47      3.04 o 
  -6  -6  12       44.52       47.92      1.19 o 
  -5  -6  12       40.55       41.08      1.07 o 
  -4  -6  12       20.42       23.10      0.89 o 
  -3  -6  12        2.58        4.20      0.41 o 
  -2  -6  12       68.02       61.35      1.25 o 
  -1  -6  12       11.84       13.29      0.63 o 
   0  -6  12        3.07        3.60      0.41 o 
   1  -6  12        8.09        7.62      0.54 o 
   2  -6  12       59.85       56.34      1.34 o 
   3  -6  12      121.74      116.26      1.95 o 
   4  -6  12        7.99        9.24      0.61 o 
   5  -6  12        0.36        0.19      0.32 o 
   6  -6  12        7.14        9.21      0.58 o 
   7  -6  12        0.85        0.33      0.68 o 
 -10  -5  12        1.36        1.69      1.03 o 
  -9  -5  12        0.02       -0.47      0.50 o 
  -8  -5  12       56.36       53.70      2.17 o 
  -7  -5  12       71.89       70.65      1.82 o 
  -6  -5  12        6.24        5.34      0.49 o 
  -5  -5  12       22.69       23.18      0.88 o 
  -4  -5  12       84.03       87.71      1.60 o 
  -3  -5  12        1.11        1.49      0.31 o 
  -2  -5  12        9.70       10.47      0.92 o 
  -1  -5  12       51.27       50.85      1.13 o 
   0  -5  12       17.58       17.16      0.67 o 
   1  -5  12        0.75        0.24      0.29 o 
   2  -5  12       12.00       13.83      0.73 o 
   3  -5  12       39.71       40.92      1.42 o 
   4  -5  12       15.49       14.70      0.75 o 
   5  -5  12       79.78       85.38      2.39 o 
   6  -5  12        0.33       -0.36      0.50 o 
   7  -5  12        2.88        2.12      0.63 o 
 -11  -4  12       17.86       16.16      1.31 o 
 -10  -4  12       29.92       33.11      1.03 o 
  -9  -4  12       44.53       47.34      1.34 o 
  -8  -4  12        0.37        0.38      0.29 o 
  -7  -4  12        0.31       -0.04      0.24 o 
  -6  -4  12       26.49       28.46      0.69 o 
  -5  -4  12      198.15      213.15      2.54 o 
  -4  -4  12       32.43       37.84      0.93 o 
  -3  -4  12        5.76        4.25      0.38 o 
  -2  -4  12      137.66      127.94      2.03 o 
  -1  -4  12        4.33        3.88      0.40 o 
   0  -4  12       69.38       73.81      1.43 o 
   1  -4  12       10.71        9.46      0.40 o 
   2  -4  12      111.28      106.65      2.04 o 
   3  -4  12       68.97       74.75      1.52 o 
   4  -4  12       38.13       36.38      2.68 o 
   5  -4  12       12.21       12.01      1.14 o 
   6  -4  12        2.79        2.83      0.98 o 
   7  -4  12       27.00       28.66      1.51 o 
 -11  -3  12        0.87        1.02      0.43 o 
 -10  -3  12        2.24        1.27      0.41 o 
  -9  -3  12        5.48        5.66      0.46 o 
  -8  -3  12        5.22        5.27      0.48 o 
  -7  -3  12        1.75        2.04      0.30 o 
  -6  -3  12        0.05       -0.06      0.21 o 
  -5  -3  12        9.78        9.32      0.45 o 
  -4  -3  12       34.80       31.35      0.71 o 
  -3  -3  12       24.42       25.38      0.57 o 
  -2  -3  12        8.05        9.29      0.41 o 
  -1  -3  12        0.23        0.29      0.18 o 
   0  -3  12       26.64       27.18      0.84 o 
   1  -3  12        9.74        9.95      0.66 o 
   2  -3  12        7.24        7.78      0.50 o 
   3  -3  12       32.29       34.53      1.27 o 
   4  -3  12       44.68       45.68      1.28 o 
   5  -3  12        9.35       11.29      1.55 o 
   6  -3  12       41.20       41.41      2.55 o 
 -11  -2  12       54.41       52.70      1.66 o 
 -10  -2  12        5.60        6.18      0.56 o 
  -9  -2  12        1.88        2.56      0.37 o 
  -8  -2  12       68.55       64.44      1.27 o 
  -7  -2  12       39.65       37.70      0.91 o 
  -6  -2  12        4.99        5.54      0.41 o 
  -5  -2  12       32.17       37.49      0.85 o 
  -4  -2  12       17.11       16.10      0.49 o 
  -3  -2  12      109.90       97.23      1.20 o 
  -2  -2  12       94.02       96.56      1.19 o 
  -1  -2  12       19.81       23.45      0.52 o 
   0  -2  12      168.13      167.80      1.93 o 
   1  -2  12       42.07       44.47      1.20 o 
   2  -2  12       40.84       39.43      1.45 o 
   3  -2  12      145.79      146.55      2.54 o 
   4  -2  12      139.97      142.89      2.55 o 
   5  -2  12       54.53       52.98      1.33 o 
   6  -2  12        4.84        5.52      0.81 o 
 -12  -1  12       59.63       62.44      1.88 o 
 -11  -1  12        0.27        0.42      0.43 o 
 -10  -1  12        1.61        1.48      0.38 o 
  -9  -1  12       44.74       46.20      0.99 o 
  -8  -1  12      102.25      108.49      1.55 o 
  -7  -1  12      161.15      160.35      2.00 o 
  -6  -1  12       37.52       39.61      0.78 o 
  -5  -1  12       37.48       36.53      0.67 o 
  -4  -1  12      110.04      108.27      1.31 o 
  -3  -1  12      204.68      212.23      2.41 o 
  -2  -1  12        0.34        0.12      0.19 o 
  -1  -1  12       28.55       29.47      0.66 o 
   0  -1  12       66.10       62.91      1.19 o 
   1  -1  12        0.71        0.96      0.28 o 
   2  -1  12      142.45      135.62      2.50 o 
   3  -1  12       15.36       13.39      0.96 o 
   4  -1  12       12.58       13.50      0.83 o 
   5  -1  12        1.63        1.37      0.41 o 
   6  -1  12        6.10        6.75      0.58 o 
 -12   0  12       14.62       15.94      1.06 o 
 -11   0  12        0.01       -0.14      0.37 o 
 -10   0  12       55.78       59.33      1.19 o 
  -9   0  12        9.40        7.90      0.48 o 
  -8   0  12       45.45       42.80      0.84 o 
  -7   0  12       63.87       65.57      1.05 o 
  -6   0  12       20.12       19.97      0.51 o 
  -5   0  12        0.28        0.19      0.18 o 
  -4   0  12      283.39      276.40      2.75 o 
  -3   0  12      143.92      134.94      1.55 o 
  -2   0  12       22.10       22.73      0.63 o 
  -1   0  12        2.93        3.38      0.32 o 
   0   0  12      129.51      130.44      2.15 o 
   1   0  12       53.55       51.97      1.48 o 
   2   0  12        4.01        4.76      0.54 o 
   3   0  12       93.22       99.80      2.11 o 
   4   0  12      304.67      315.44      4.17 o 
   5   0  12       26.34       26.57      0.91 o 
 -12   1  12      117.85      121.62      1.95 o 
 -11   1  12       50.85       52.72      1.07 o 
 -10   1  12        0.20        0.22      0.24 o 
  -9   1  12       46.33       45.58      0.96 o 
  -8   1  12       15.52       15.82      0.53 o 
  -7   1  12      162.38      160.08      1.95 o 
  -6   1  12       11.16       10.85      0.44 o 
  -5   1  12       48.79       49.63      0.86 o 
  -4   1  12       85.88       85.58      1.20 o 
  -3   1  12       41.78       39.93      0.91 o 
  -2   1  12        3.86        4.46      0.45 o 
  -1   1  12       92.68       95.16      1.47 o 
   0   1  12       12.93       15.21      0.58 o 
   1   1  12       40.80       38.44      0.96 o 
   2   1  12        9.85       11.34      1.37 o 
   3   1  12       14.91       16.47      2.49 o 
   4   1  12       18.92       20.46      1.01 o 
   5   1  12        0.00       -0.06      0.38 o 
 -12   2  12      144.09      151.29      2.10 o 
 -11   2  12        6.46        6.94      0.43 o 
 -10   2  12       18.78       17.18      0.56 o 
  -9   2  12       52.34       49.57      0.88 o 
  -8   2  12       36.11       38.41      0.77 o 
  -7   2  12        1.99        1.47      0.23 o 
  -6   2  12        0.91        0.54      0.19 o 
  -5   2  12      182.53      179.92      2.56 o 
  -4   2  12      184.10      193.53      2.20 o 
  -3   2  12       74.54       70.79      1.08 o 
  -2   2  12       29.38       30.73      0.67 o 
  -1   2  12      144.41      143.50      2.15 o 
   0   2  12       18.49       17.83      0.75 o 
   1   2  12        0.01        0.31      0.29 o 
   2   2  12       29.99       30.83      1.05 o 
   3   2  12       33.16       33.35      1.33 o 
   4   2  12      192.68      192.90      3.23 o 
 -12   3  12        0.18        0.14      0.26 o 
 -11   3  12        9.52       10.52      0.47 o 
 -10   3  12        6.51        7.73      0.41 o 
  -9   3  12        1.79        1.89      0.26 o 
  -8   3  12        0.53        0.17      0.23 o 
  -7   3  12       14.73       12.96      0.47 o 
  -6   3  12       67.56       70.71      1.08 o 
  -5   3  12        3.10        2.94      0.27 o 
  -4   3  12        6.61        5.64      0.36 o 
  -3   3  12      217.73      200.10      2.44 o 
  -2   3  12       22.13       23.69      0.60 o 
  -1   3  12      173.56      175.20      2.31 o 
   0   3  12        5.32        4.47      0.42 o 
   1   3  12       10.07        8.73      0.59 o 
   2   3  12        2.27        1.53      0.37 o 
   3   3  12       36.48       35.98      2.25 o 
   4   3  12       58.17       58.64      1.68 o 
 -12   4  12       14.34       14.57      1.31 o 
 -11   4  12       53.86       55.03      1.15 o 
 -10   4  12       19.25       19.24      0.55 o 
  -9   4  12        5.29        6.02      0.37 o 
  -8   4  12       19.42       19.39      0.55 o 
  -7   4  12        0.09        0.00      0.19 o 
  -6   4  12       26.54       26.06      0.61 o 
  -5   4  12        0.00        0.00      0.18 o 
  -4   4  12        2.72        3.76      0.30 o 
  -3   4  12      110.19      109.56      1.81 o 
  -2   4  12        1.60        2.19      0.27 o 
  -1   4  12       46.22       43.99      1.29 o 
   0   4  12       48.17       46.42      1.34 o 
   1   4  12      145.29      151.30      2.32 o 
   2   4  12        7.86        7.57      0.59 o 
   3   4  12       55.19       55.06      1.67 o 
 -12   5  12       29.61       32.59      1.50 o 
 -11   5  12       56.98       54.56      1.92 o 
 -10   5  12      127.93      133.33      2.17 o 
  -9   5  12       22.10       23.90      0.77 o 
  -8   5  12       11.98       11.38      0.47 o 
  -7   5  12        0.42        0.72      0.21 o 
  -6   5  12       40.20       43.20      0.78 o 
  -5   5  12       17.63       17.90      0.59 o 
  -4   5  12      211.91      210.00      2.34 o 
  -3   5  12       33.56       31.06      0.67 o 
  -2   5  12        0.57        0.56      0.23 o 
  -1   5  12       46.29       46.40      1.03 o 
   0   5  12        9.81        7.95      0.50 o 
   1   5  12       43.66       41.50      1.02 o 
   2   5  12        1.66        1.94      0.36 o 
 -12   6  12        0.53        0.44      0.52 o 
 -11   6  12       18.08       20.04      1.23 o 
 -10   6  12       48.07       49.66      1.73 o 
  -9   6  12       36.61       34.35      1.24 o 
  -8   6  12      266.40      259.05      3.49 o 
  -7   6  12        0.00       -0.08      0.24 o 
  -6   6  12       63.87       65.77      1.49 o 
  -5   6  12       56.56       51.79      1.11 o 
  -4   6  12       18.83       20.24      1.37 o 
  -3   6  12        2.37        1.75      0.27 o 
  -2   6  12      113.20      111.22      2.66 o 
  -1   6  12      102.91      103.69      1.64 o 
   0   6  12       17.61       19.94      0.65 o 
   1   6  12        0.43       -0.14      0.34 o 
   2   6  12        0.08       -0.09      0.37 o 
 -12   7  12       13.74       14.98      1.15 o 
 -11   7  12       63.80       64.96      2.09 o 
 -10   7  12        1.67        0.79      0.49 o 
  -9   7  12        0.89        0.72      0.46 o 
  -8   7  12       41.28       42.92      1.23 o 
  -7   7  12       17.04       14.37      0.80 o 
  -6   7  12        3.65        4.28      0.50 o 
  -5   7  12       86.75       83.91      1.75 o 
  -4   7  12       79.40       73.28      2.12 o 
  -3   7  12        6.31        4.87      0.68 o 
  -2   7  12       41.21       38.35      1.50 o 
  -1   7  12        1.71        0.99      0.85 o 
   0   7  12        7.22        9.09      0.95 o 
   1   7  12        0.04        0.16      0.52 o 
 -11   8  12        0.05        0.37      0.50 o 
 -10   8  12       17.49       15.40      0.98 o 
  -9   8  12        7.12        7.19      0.62 o 
  -8   8  12       18.28       18.77      0.81 o 
  -7   8  12       83.47       82.57      1.75 o 
  -6   8  12        6.06        7.23      0.55 o 
  -5   8  12       22.82       20.71      1.20 o 
  -4   8  12       41.76       42.80      1.83 o 
  -3   8  12       20.68       20.32      1.11 o 
  -2   8  12       36.90       34.07      3.57 o 
  -1   8  12       28.68       29.61      2.20 o 
   0   8  12        1.61        1.64      0.94 o 
 -11   9  12       96.00      105.73      2.76 o 
 -10   9  12        2.65        3.39      0.64 o 
  -9   9  12       54.67       58.19      1.47 o 
  -8   9  12        5.30        5.77      0.53 o 
  -7   9  12        3.11        2.94      0.47 o 
  -6   9  12       95.44       93.48      1.92 o 
  -5   9  12       87.77       92.36      1.90 o 
  -4   9  12       93.96       95.82      2.23 o 
  -3   9  12        6.73        5.89      1.13 o 
  -2   9  12        0.27        0.82      0.53 o 
 -10  10  12        5.45        5.67      1.67 o 
  -9  10  12        2.02        2.29      0.63 o 
  -8  10  12       14.74       14.82      1.14 o 
  -7  10  12        5.26        5.94      0.58 o 
  -6  10  12        4.17        4.16      0.55 o 
  -5  10  12       77.89       89.17      2.08 o 
  -4  10  12        4.25        3.76      0.66 o 
  -3  10  12        1.68        1.03      0.53 o 
  -8  11  12        9.74        9.88      0.90 o 
  -7  11  12        8.24        8.97      0.89 o 
  -6  11  12       17.14       20.17      1.31 o 
  -2 -14  13        0.15        0.86      0.75 o 
  -1 -14  13        2.20        2.26      0.84 o 
   0 -14  13       17.19       19.54      1.55 o 
   1 -14  13        1.22        1.68      0.75 o 
   2 -14  13       17.24       20.66      1.57 o 
   3 -14  13        0.00       -0.23      0.57 o 
  -4 -13  13       28.28       27.99      2.12 o 
  -3 -13  13       17.49       18.45      1.83 o 
  -2 -13  13        1.64        2.27      0.83 o 
  -1 -13  13       50.44       46.27      2.40 o 
   0 -13  13       11.20       12.89      1.43 o 
   1 -13  13       18.47       17.03      1.60 o 
   2 -13  13       71.18       64.62      2.82 o 
   3 -13  13        8.73        6.77      1.12 o 
   4 -13  13        0.58        1.67      0.77 o 
  -5 -12  13       42.72       46.91      2.78 o 
  -4 -12  13        6.32        5.86      1.20 o 
  -3 -12  13        1.05        1.40      0.84 o 
  -2 -12  13       76.42       76.37      2.44 o 
  -1 -12  13       27.13       28.28      1.22 o 
   0 -12  13       19.40       19.77      2.63 o 
   1 -12  13       13.75       16.09      1.00 o 
   2 -12  13       45.15       43.56      1.98 o 
   3 -12  13       89.57       97.71      2.65 o 
   4 -12  13       55.89       56.33      2.74 o 
   5 -12  13       10.06       10.83      1.43 o 
  -6 -11  13        8.88       10.29      1.63 o 
  -5 -11  13       58.22       58.41      3.04 o 
  -4 -11  13      236.92      239.97      9.85 o 
  -3 -11  13       56.07       56.09      1.77 o 
  -2 -11  13       50.04       50.79      1.63 o 
  -1 -11  13      171.04      172.52      3.43 o 
   0 -11  13        9.99        7.97      0.74 o 
   1 -11  13        0.68        0.53      0.41 o 
   2 -11  13        0.29        0.69      0.42 o 
   3 -11  13       57.93       53.28      1.66 o 
   4 -11  13        0.05        1.01      0.74 o 
   5 -11  13        2.20        2.65      0.90 o 
   6 -11  13       83.48       87.33      3.72 o 
  -7 -10  13       53.32       55.86      1.90 o 
  -6 -10  13       60.22       63.43      2.33 o 
  -5 -10  13        0.52        0.55      0.38 o 
  -4 -10  13      151.57      144.76      2.43 o 
  -3 -10  13       51.17       52.72      1.69 o 
  -2 -10  13       36.13       35.84      1.34 o 
  -1 -10  13       65.45       61.41      1.77 o 
   0 -10  13       33.80       35.87      1.75 o 
   1 -10  13        1.01        1.35      0.45 o 
   2 -10  13      137.58      136.94      2.93 o 
   3 -10  13        0.14        0.62      0.45 o 
   4 -10  13        1.48        1.10      0.54 o 
   5 -10  13       36.95       37.42      2.32 o 
   6 -10  13       20.93       19.31      1.95 o 
  -8  -9  13       20.75       22.19      1.76 o 
  -7  -9  13        3.27        3.84      0.86 o 
  -6  -9  13       46.31       43.84      1.45 o 
  -5  -9  13      102.02      104.63      2.09 o 
  -4  -9  13        5.56        6.12      0.56 o 
  -3  -9  13       40.77       45.89      1.18 o 
  -2  -9  13       31.69       36.71      1.43 o 
  -1  -9  13       24.56       24.50      0.78 o 
   0  -9  13       54.76       53.80      1.22 o 
   1  -9  13       63.31       58.30      1.71 o 
   2  -9  13        0.07        0.53      0.42 o 
   3  -9  13        7.86        8.11      0.78 o 
   4  -9  13        8.94        8.08      0.72 o 
   5  -9  13       22.87       22.88      2.43 o 
   6  -9  13        7.77        9.27      1.47 o 
  -8  -8  13      140.29      146.25      5.12 o 
  -7  -8  13       82.94       84.88      2.22 o 
  -6  -8  13       51.47       53.02      1.47 o 
  -5  -8  13        1.48        1.44      0.40 o 
  -4  -8  13       21.26       23.13      0.82 o 
  -3  -8  13       33.05       30.03      0.89 o 
  -2  -8  13       17.10       17.31      0.76 o 
  -1  -8  13        0.02       -0.05      0.27 o 
   0  -8  13       70.96       79.01      1.82 o 
   1  -8  13      194.81      194.74      4.71 o 
   2  -8  13      168.37      168.90      2.72 o 
   3  -8  13       11.23        9.83      0.62 o 
   4  -8  13       34.60       34.84      0.83 o 
   5  -8  13        4.11        4.25      0.52 o 
   6  -8  13        7.84        6.51      0.70 o 
  -9  -7  13       30.39       31.18      2.29 o 
  -8  -7  13       96.17      100.80      4.09 o 
  -7  -7  13        1.25        0.71      0.42 o 
  -6  -7  13       36.28       35.47      1.46 o 
  -5  -7  13        0.08        0.08      0.29 o 
  -4  -7  13        6.65        6.57      0.52 o 
  -3  -7  13        9.46       10.25      0.61 o 
  -2  -7  13        0.97        0.97      0.35 o 
  -1  -7  13        1.09        0.97      0.37 o 
   0  -7  13       85.10       83.69      1.71 o 
   1  -7  13        0.23       -0.08      0.29 o 
   2  -7  13       47.25       49.11      1.27 o 
   3  -7  13        6.36        5.38      0.50 o 
   4  -7  13        3.36        3.54      0.45 o 
   5  -7  13        5.24        6.20      0.48 o 
   6  -7  13       17.07       15.43      0.85 o 
  -9  -6  13       18.93       22.15      2.16 o 
  -8  -6  13        1.34        1.05      0.80 o 
  -7  -6  13       19.71       19.70      1.23 o 
  -6  -6  13        3.15        2.81      0.43 o 
  -5  -6  13        2.27        2.02      0.38 o 
  -4  -6  13       12.57       11.72      0.66 o 
  -3  -6  13       95.16       91.67      1.69 o 
  -2  -6  13      192.46      192.31      2.77 o 
  -1  -6  13       84.08       84.48      1.82 o 
   0  -6  13        8.09       10.48      0.66 o 
   1  -6  13        5.57        5.57      0.90 o 
   2  -6  13        9.30        9.22      0.65 o 
   3  -6  13       40.80       44.21      1.15 o 
   4  -6  13        5.82        7.07      0.57 o 
   5  -6  13        1.12        1.42      0.43 o 
   6  -6  13       27.04       28.00      1.33 o 
 -10  -5  13       16.27       15.70      1.97 o 
  -9  -5  13        6.04        4.29      1.18 o 
  -8  -5  13        1.83        2.81      0.75 o 
  -7  -5  13        6.76        7.93      0.79 o 
  -6  -5  13      119.60      120.47      2.40 o 
  -5  -5  13      107.86      102.11      1.85 o 
  -4  -5  13       76.56       76.59      1.53 o 
  -3  -5  13        5.39        6.53      0.51 o 
  -2  -5  13        6.84        8.25      0.55 o 
  -1  -5  13        0.84        0.76      0.28 o 
   0  -5  13      150.54      143.81      2.50 o 
   1  -5  13        6.04        5.42      0.53 o 
   2  -5  13       62.94       60.37      1.50 o 
   3  -5  13        5.46        5.45      0.53 o 
   4  -5  13       21.03       17.52      1.06 o 
   5  -5  13       41.14       40.38      1.86 o 
   6  -5  13        8.11        5.21      1.13 o 
 -10  -4  13        0.02       -0.31      0.52 o 
  -9  -4  13       23.93       24.45      1.34 o 
  -8  -4  13       17.25       18.82      0.74 o 
  -7  -4  13        1.86        1.78      0.31 o 
  -6  -4  13      147.23      143.19      2.10 o 
  -5  -4  13       82.51       79.03      1.25 o 
  -4  -4  13       32.88       34.63      0.72 o 
  -3  -4  13        0.43        0.26      0.27 o 
  -2  -4  13      103.55       96.39      1.74 o 
  -1  -4  13       27.72       33.19      0.95 o 
   0  -4  13        0.15        0.07      0.27 o 
   1  -4  13        4.56        7.37      0.76 o 
   2  -4  13       49.31       52.34      1.26 o 
   3  -4  13       13.47       15.76      1.00 o 
   4  -4  13       13.06       12.15      1.50 o 
   5  -4  13       59.45       63.86      3.10 o 
   6  -4  13       20.34       21.10      2.03 o 
 -11  -3  13       40.46       41.06      1.26 o 
 -10  -3  13       17.11       16.87      0.85 o 
  -9  -3  13       46.14       46.92      1.10 o 
  -8  -3  13        0.50        1.61      0.44 o 
  -7  -3  13        3.23        5.16      0.42 o 
  -6  -3  13       61.01       63.23      1.35 o 
  -5  -3  13       94.20       95.66      3.31 o 
  -4  -3  13        2.20        2.92      0.37 o 
  -3  -3  13       82.82       79.81      1.16 o 
  -2  -3  13       12.54       11.63      0.48 o 
  -1  -3  13       14.27       13.66      0.50 o 
   0  -3  13       15.76       13.79      0.71 o 
   1  -3  13      101.07      106.58      2.48 o 
   2  -3  13      176.08      181.24      3.51 o 
   3  -3  13       74.70       67.34      3.40 o 
   4  -3  13        1.28        1.53      0.85 o 
   5  -3  13       36.92       35.35      2.39 o 
 -11  -2  13        6.64        5.99      0.78 o 
 -10  -2  13        5.46        6.34      0.55 o 
  -9  -2  13       59.78       60.29      1.29 o 
  -8  -2  13      131.16      131.78      2.04 o 
  -7  -2  13      126.61      126.49      1.95 o 
  -6  -2  13      185.49      188.54      2.56 o 
  -5  -2  13      269.12      265.35      2.96 o 
  -4  -2  13      140.42      142.49      1.82 o 
  -3  -2  13        5.32        4.05      0.35 o 
  -2  -2  13       20.21       19.94      0.55 o 
  -1  -2  13        0.02       -0.23      0.20 o 
   0  -2  13       30.61       33.24      0.86 o 
   1  -2  13       71.61       72.36      2.07 o 
   2  -2  13       78.12       77.98      2.23 o 
   3  -2  13       64.69       66.88      1.75 o 
   4  -2  13       14.94       11.56      0.82 o 
   5  -2  13       16.44       18.72      0.82 o 
 -11  -1  13       29.24       30.71      1.28 o 
 -10  -1  13       13.00       11.10      0.79 o 
  -9  -1  13        3.09        4.19      0.48 o 
  -8  -1  13        9.34        9.76      0.48 o 
  -7  -1  13       13.96       14.48      0.48 o 
  -6  -1  13      233.37      232.40      2.44 o 
  -5  -1  13       62.90       65.20      0.97 o 
  -4  -1  13      167.07      159.62      1.99 o 
  -3  -1  13      171.93      171.28      2.09 o 
  -2  -1  13       19.97       17.95      0.57 o 
  -1  -1  13       21.92       19.42      0.62 o 
   0  -1  13        0.05        0.21      0.24 o 
   1  -1  13      359.72      363.83      5.37 o 
   2  -1  13       27.19       24.72      1.11 o 
   3  -1  13        6.99        7.36      0.61 o 
   4  -1  13       37.64       41.30      1.09 o 
   5  -1  13       16.32       15.25      0.74 o 
 -12   0  13       53.46       54.55      1.40 o 
 -11   0  13       21.42       19.61      0.74 o 
 -10   0  13        0.06        0.64      0.26 o 
  -9   0  13       60.94       60.58      1.07 o 
  -8   0  13        0.00        0.18      0.22 o 
  -7   0  13       31.31       32.25      0.82 o 
  -6   0  13      609.59      595.04      5.44 o 
  -5   0  13       33.31       32.37      0.72 o 
  -4   0  13       31.81       28.75      0.61 o 
  -3   0  13       21.05       21.66      0.65 o 
  -2   0  13       41.32       39.72      1.06 o 
  -1   0  13        1.19        0.54      0.29 o 
   0   0  13        0.62        0.52      0.25 o 
   1   0  13       27.29       27.05      0.82 o 
   2   0  13        0.03        0.29      0.36 o 
   3   0  13       16.60       16.43      0.95 o 
   4   0  13       17.37       18.95      0.84 o 
 -12   1  13        0.07       -0.29      0.30 o 
 -11   1  13        5.35        6.80      0.49 o 
 -10   1  13        1.77        1.94      0.31 o 
  -9   1  13       63.19       61.17      1.08 o 
  -8   1  13       18.95       19.84      0.70 o 
  -7   1  13       11.20       11.62      0.49 o 
  -6   1  13        0.03       -0.09      0.20 o 
  -5   1  13       17.86       16.38      0.69 o 
  -4   1  13       39.93       39.89      0.83 o 
  -3   1  13        0.00       -0.10      0.20 o 
  -2   1  13       56.03       55.72      1.16 o 
  -1   1  13       32.35       32.41      1.12 o 
   0   1  13       15.10       14.93      0.66 o 
   1   1  13       23.19       22.64      0.84 o 
   2   1  13        1.28        0.90      0.70 o 
   3   1  13        2.66        3.28      0.63 o 
   4   1  13        5.27        4.99      0.58 o 
 -12   2  13        4.27        3.50      0.42 o 
 -11   2  13      122.12      119.85      1.78 o 
 -10   2  13       34.72       33.93      0.76 o 
  -9   2  13       42.08       42.88      1.07 o 
  -8   2  13      138.26      136.80      1.69 o 
  -7   2  13        7.67        7.94      0.40 o 
  -6   2  13       80.40       80.07      1.21 o 
  -5   2  13       18.62       18.27      0.55 o 
  -4   2  13      312.46      314.11      3.31 o 
  -3   2  13       10.42        9.77      0.47 o 
  -2   2  13       15.47       12.31      0.86 o 
  -1   2  13        0.00        0.12      0.40 o 
   0   2  13       64.82       59.24      1.38 o 
   1   2  13       12.37       11.88      0.69 o 
   2   2  13        7.88        9.32      0.82 o 
   3   2  13        0.28       -0.20      0.45 o 
 -12   3  13       25.69       25.05      0.88 o 
 -11   3  13        0.58        0.88      0.35 o 
 -10   3  13      319.83      331.54      3.38 o 
  -9   3  13       10.38       10.92      0.55 o 
  -8   3  13       15.20       15.20      0.53 o 
  -7   3  13       97.32       96.83      1.38 o 
  -6   3  13        1.01        0.68      0.23 o 
  -5   3  13        3.78        3.89      0.32 o 
  -4   3  13       15.83       16.23      0.53 o 
  -3   3  13      165.62      160.92      1.97 o 
  -2   3  13       14.03       15.54      0.62 o 
  -1   3  13        2.13        2.40      0.38 o 
   0   3  13        0.00        0.00      0.28 o 
   1   3  13        6.84        7.58      0.59 o 
   2   3  13        0.13        0.36      0.43 o 
   3   3  13       48.09       47.88      1.97 o 
 -12   4  13       50.69       50.62      1.46 o 
 -11   4  13        3.20        3.31      0.42 o 
 -10   4  13       13.34       14.81      0.55 o 
  -9   4  13        0.06       -0.41      0.21 o 
  -8   4  13       20.15       20.26      0.59 o 
  -7   4  13        4.08        5.05      0.35 o 
  -6   4  13       28.11       26.58      0.64 o 
  -5   4  13      407.33      406.78      4.14 o 
  -4   4  13      291.14      290.23      3.11 o 
  -3   4  13        1.18        0.76      0.24 o 
  -2   4  13       60.80       60.51      1.23 o 
  -1   4  13        1.19        1.58      0.33 o 
   0   4  13       41.14       38.13      1.00 o 
   1   4  13       23.78       22.29      0.85 o 
   2   4  13        5.38        4.95      0.66 o 
 -12   5  13        3.66        5.97      0.68 o 
 -11   5  13       28.06       26.20      1.09 o 
 -10   5  13       40.84       39.30      1.28 o 
  -9   5  13       17.96       17.85      0.66 o 
  -8   5  13        0.80        1.40      0.23 o 
  -7   5  13        1.79        1.81      0.26 o 
  -6   5  13        8.72        9.07      0.42 o 
  -5   5  13       51.35       50.73      1.00 o 
  -4   5  13        3.86        3.90      0.32 o 
  -3   5  13        2.74        2.32      0.30 o 
  -2   5  13       29.97       30.94      0.84 o 
  -1   5  13        0.42        0.76      0.29 o 
   0   5  13        1.85        2.04      0.36 o 
   1   5  13        3.40        3.06      0.41 o 
 -11   6  13       39.15       41.36      2.15 o 
 -10   6  13        1.51        1.41      0.91 o 
  -9   6  13       15.50       15.37      1.16 o 
  -8   6  13        5.04        5.92      0.42 o 
  -7   6  13       45.00       46.62      1.43 o 
  -6   6  13      115.79      115.52      1.92 o 
  -5   6  13      278.56      277.54      3.78 o 
  -4   6  13      159.70      164.02      2.41 o 
  -3   6  13       10.46       10.00      0.56 o 
  -2   6  13       15.20       15.80      1.32 o 
  -1   6  13        0.47        0.22      0.35 o 
   0   6  13        9.26        9.70      0.70 o 
 -11   7  13       20.66       19.94      1.23 o 
 -10   7  13        0.58        0.77      0.69 o 
  -9   7  13       19.56       20.09      1.20 o 
  -8   7  13       97.82       95.83      2.32 o 
  -7   7  13       47.03       45.80      1.44 o 
  -6   7  13       17.06       14.67      1.13 o 
  -5   7  13       34.54       36.97      1.50 o 
  -4   7  13       27.59       28.93      2.83 o 
  -3   7  13        4.68        3.78      0.66 o 
  -2   7  13       11.04       12.06      1.61 o 
  -1   7  13       21.54       20.94      1.91 o 
 -10   8  13        1.16        1.25      0.54 o 
  -9   8  13        5.30        5.44      0.75 o 
  -8   8  13        0.57       -0.36      0.57 o 
  -7   8  13        9.21        9.01      0.76 o 
  -6   8  13       20.27       19.07      1.14 o 
  -5   8  13      185.26      190.17      5.59 o 
  -4   8  13       58.11       56.08      1.90 o 
  -3   8  13        0.02       -0.86      0.58 o 
  -2   8  13        0.76       -0.22      0.79 o 
  -9   9  13       41.90       40.73      1.60 o 
  -8   9  13      137.00      133.00      3.22 o 
  -7   9  13       11.01       10.68      0.84 o 
  -6   9  13       46.19       50.63      1.78 o 
  -5   9  13        7.09        6.27      0.79 o 
  -4   9  13       24.88       27.72      1.34 o 
  -3   9  13        8.12        8.57      0.90 o 
  -7  10  13       46.13       43.79      2.68 o 
  -6  10  13       20.34       22.66      1.20 o 
  -2 -13  14       16.50       16.09      1.72 o 
  -1 -13  14       56.64       52.44      2.67 o 
   0 -13  14        6.99        6.78      1.18 o 
   1 -13  14       62.99       65.85      2.99 o 
   2 -13  14      123.40      122.71      4.40 o 
   3 -13  14        2.74        1.35      0.83 o 
  -4 -12  14       12.53       13.00      1.68 o 
  -3 -12  14        0.62        1.24      0.87 o 
  -2 -12  14        2.81        1.89      0.83 o 
  -1 -12  14       43.79       40.92      2.35 o 
   0 -12  14        5.20        5.77      1.08 o 
   1 -12  14       17.31       16.22      1.66 o 
   2 -12  14      192.86      185.80      5.86 o 
   3 -12  14       90.39       90.60      3.68 o 
   4 -12  14       86.18       88.77      3.71 o 
  -5 -11  14       26.09       23.61      2.23 o 
  -4 -11  14       73.09       70.25      3.33 o 
  -3 -11  14        2.86        2.72      0.72 o 
  -2 -11  14       63.81       62.56      2.48 o 
  -1 -11  14       57.76       57.25      2.03 o 
   0 -11  14      152.59      140.90      3.51 o 
   1 -11  14       59.17       57.49      2.02 o 
   2 -11  14       35.84       35.14      1.59 o 
   3 -11  14       13.53       11.36      1.45 o 
   4 -11  14       10.78       11.26      1.50 o 
  -6 -10  14        3.63        4.41      0.67 o 
  -5 -10  14        1.71        3.23      0.55 o 
  -4 -10  14        0.57        0.07      0.31 o 
  -3 -10  14        8.80        7.33      0.80 o 
  -2 -10  14       29.84       26.95      1.27 o 
  -1 -10  14       36.55       35.56      2.65 o 
   0 -10  14       65.53       67.95      1.96 o 
   1 -10  14        4.15        4.40      0.65 o 
   2 -10  14       27.77       28.81      1.30 o 
   3 -10  14       50.81       52.16      1.98 o 
   4 -10  14        2.33        4.03      1.03 o 
   5 -10  14       47.46       51.99      2.85 o 
  -7  -9  14       91.19       95.98      2.75 o 
  -6  -9  14       57.61       56.32      1.69 o 
  -5  -9  14        9.14        9.11      0.76 o 
  -4  -9  14       46.34       46.18      1.28 o 
  -3  -9  14       67.29       65.14      1.49 o 
  -2  -9  14      430.37      420.05      5.66 o 
  -1  -9  14      199.63      187.03      4.20 o 
   0  -9  14        7.32        6.71      0.50 o 
   1  -9  14       10.26       11.55      0.56 o 
   2  -9  14       49.34       48.89      1.08 o 
   3  -9  14       47.12       50.02      1.52 o 
   4  -9  14       27.27       32.71      2.23 o 
   5  -9  14       94.76       87.85      3.86 o 
  -8  -8  14        1.38        2.13      0.89 o 
  -7  -8  14        1.11        1.53      0.54 o 
  -6  -8  14        0.18        0.44      0.43 o 
  -5  -8  14        3.27        3.81      0.53 o 
  -4  -8  14       76.82       75.45      1.56 o 
  -3  -8  14        1.31        1.07      0.34 o 
  -2  -8  14       95.72       93.18      1.88 o 
  -1  -8  14       10.79       11.39      0.69 o 
   0  -8  14       15.23       17.04      0.80 o 
   1  -8  14       21.76       23.86      0.88 o 
   2  -8  14        3.56        4.27      0.48 o 
   3  -8  14       30.44       31.63      0.96 o 
   4  -8  14        0.10        0.30      0.29 o 
   5  -8  14       19.97       18.57      2.01 o 
  -8  -7  14       66.32       64.41      3.20 o 
  -7  -7  14       11.45       12.36      1.18 o 
  -6  -7  14       14.23       15.24      0.92 o 
  -5  -7  14       62.65       68.46      2.36 o 
  -4  -7  14       16.17       14.01      0.75 o 
  -3  -7  14       27.18       27.40      0.90 o 
  -2  -7  14       28.50       29.22      0.92 o 
  -1  -7  14      109.58      111.20      2.13 o 
   0  -7  14      100.05      104.56      2.05 o 
   1  -7  14       81.55       79.31      2.19 o 
   2  -7  14        0.03        0.59      0.40 o 
   3  -7  14       28.59       26.82      0.92 o 
   4  -7  14       29.08       30.71      1.00 o 
   5  -7  14       21.06       21.06      0.95 o 
  -9  -6  14        5.69        6.24      1.32 o 
  -8  -6  14       63.17       64.86      3.25 o 
  -7  -6  14       20.39       21.71      2.05 o 
  -6  -6  14        0.66        0.53      0.35 o 
  -5  -6  14       22.34       21.94      0.87 o 
  -4  -6  14       28.31       28.08      0.93 o 
  -3  -6  14       31.23       33.38      1.00 o 
  -2  -6  14       11.17       15.48      0.75 o 
  -1  -6  14      143.80      144.61      2.56 o 
   0  -6  14        0.53        1.13      0.37 o 
   1  -6  14        0.43        0.83      0.36 o 
   2  -6  14       46.97       48.69      1.36 o 
   3  -6  14        0.91        0.56      0.35 o 
   4  -6  14       12.68       12.74      0.93 o 
   5  -6  14        0.66        0.88      0.75 o 
  -9  -5  14        6.14        5.95      1.31 o 
  -8  -5  14        1.13        0.27      0.79 o 
  -7  -5  14       44.08       47.00      1.66 o 
  -6  -5  14       41.04       41.29      1.32 o 
  -5  -5  14       31.95       35.50      1.06 o 
  -4  -5  14        0.28        0.49      0.33 o 
  -3  -5  14       44.96       46.58      1.19 o 
  -2  -5  14       99.61      103.84      1.89 o 
  -1  -5  14      154.27      150.57      3.24 o 
   0  -5  14      233.27      225.84      3.56 o 
   1  -5  14       60.40       58.34      1.49 o 
   2  -5  14       12.68       13.33      0.75 o 
   3  -5  14       33.23       29.51      2.21 o 
   4  -5  14       10.79        8.87      1.03 o 
   5  -5  14        9.33        9.54      1.39 o 
 -10  -4  14       36.53       41.68      3.53 o 
  -9  -4  14      152.99      152.86      5.71 o 
  -8  -4  14       12.10       13.84      1.35 o 
  -7  -4  14       22.17       23.84      1.28 o 
  -6  -4  14        3.80        3.20      0.75 o 
  -5  -4  14      194.45      179.86      3.15 o 
  -4  -4  14      109.75      108.73      1.97 o 
  -3  -4  14      121.64      122.24      2.11 o 
  -2  -4  14      104.43      103.06      1.88 o 
  -1  -4  14        0.00       -0.15      0.29 o 
   0  -4  14        1.23        1.68      0.42 o 
   1  -4  14       30.39       31.87      1.32 o 
   2  -4  14       43.95       39.28      3.06 o 
   3  -4  14       19.43       20.99      1.76 o 
   4  -4  14      101.25      100.61      4.08 o 
   5  -4  14       41.91       47.31      2.71 o 
 -10  -3  14       76.96       82.40      1.83 o 
  -9  -3  14        4.75        5.18      0.50 o 
  -8  -3  14       35.48       34.14      0.91 o 
  -7  -3  14        2.19        2.45      0.34 o 
  -6  -3  14       87.94       90.33      1.74 o 
  -5  -3  14       17.06       16.96      0.62 o 
  -4  -3  14        2.32        1.84      0.30 o 
  -3  -3  14      221.05      207.66      2.68 o 
  -2  -3  14       24.10       20.70      0.84 o 
  -1  -3  14        6.97        6.49      0.63 o 
   0  -3  14        4.23        3.67      0.95 o 
   1  -3  14      110.47      110.88      2.43 o 
   2  -3  14       59.09       59.96      1.55 o 
   3  -3  14        8.87        8.43      1.40 o 
   4  -3  14       17.82       14.75      1.77 o 
 -11  -2  14       44.35       47.50      1.65 o 
 -10  -2  14       45.59       45.86      1.35 o 
  -9  -2  14       42.36       42.22      1.27 o 
  -8  -2  14       11.18       10.98      0.61 o 
  -7  -2  14        9.29       10.95      0.53 o 
  -6  -2  14        3.09        2.69      0.31 o 
  -5  -2  14        2.19        1.91      0.29 o 
  -4  -2  14       52.68       53.45      1.02 o 
  -3  -2  14        1.31        1.28      0.26 o 
  -2  -2  14        3.00        2.07      0.28 o 
  -1  -2  14        3.49        3.01      0.36 o 
   0  -2  14      185.34      177.99      3.29 o 
   1  -2  14        3.33        5.11      0.72 o 
   2  -2  14       29.31       29.56      0.98 o 
   3  -2  14       17.13       14.77      0.76 o 
   4  -2  14       23.05       24.64      0.90 o 
 -11  -1  14       55.01       59.48      1.47 o 
 -10  -1  14       11.54       11.48      0.93 o 
  -9  -1  14        2.77        2.13      0.36 o 
  -8  -1  14        1.48        1.59      0.49 o 
  -7  -1  14        1.40        0.99      0.28 o 
  -6  -1  14       30.28       29.60      0.81 o 
  -5  -1  14      165.16      163.17      2.07 o 
  -4  -1  14       11.44       11.16      0.51 o 
  -3  -1  14        3.50        3.27      0.34 o 
  -2  -1  14       74.36       74.19      1.29 o 
  -1  -1  14        6.60        7.80      0.47 o 
   0  -1  14      150.92      144.41      2.05 o 
   1  -1  14        8.28        8.22      0.81 o 
   2  -1  14       32.22       30.93      1.31 o 
   3  -1  14        0.32        0.84      0.34 o 
   4  -1  14       44.83       48.04      1.19 o 
 -11   0  14       34.86       34.56      1.11 o 
 -10   0  14       48.46       51.91      1.34 o 
  -9   0  14       63.63       64.87      1.12 o 
  -8   0  14        2.35        2.22      0.29 o 
  -7   0  14       58.51       60.89      1.31 o 
  -6   0  14       69.82       64.89      1.07 o 
  -5   0  14       16.79       15.17      0.58 o 
  -4   0  14       90.18       91.56      1.49 o 
  -3   0  14      130.86      129.04      1.88 o 
  -2   0  14        3.58        2.95      0.35 o 
  -1   0  14        0.00        0.19      0.25 o 
   0   0  14        0.03        0.05      0.26 o 
   1   0  14        0.18       -0.38      0.34 o 
   2   0  14      139.04      142.03      2.76 o 
   3   0  14       75.40       74.33      1.55 o 
 -11   1  14       51.59       51.61      1.14 o 
 -10   1  14       37.13       37.72      0.90 o 
  -9   1  14       56.88       58.09      1.51 o 
  -8   1  14       60.96       57.55      1.04 o 
  -7   1  14      248.98      253.09      2.91 o 
  -6   1  14        5.61        5.28      0.47 o 
  -5   1  14      117.24      112.56      1.63 o 
  -4   1  14        2.68        2.36      0.30 o 
  -3   1  14       19.00       15.68      0.65 o 
  -2   1  14        8.86        8.87      0.55 o 
  -1   1  14       11.50       13.71      0.67 o 
   0   1  14        3.02        3.22      0.40 o 
   1   1  14       19.11       18.29      1.06 o 
   2   1  14       10.30       11.12      0.93 o 
   3   1  14       48.65       48.33      1.37 o 
 -11   2  14       15.69       16.47      0.68 o 
 -10   2  14       64.18       65.29      1.31 o 
  -9   2  14       62.65       64.63      1.23 o 
  -8   2  14        0.01       -0.05      0.24 o 
  -7   2  14        1.42        1.68      0.29 o 
  -6   2  14        0.77        0.68      0.25 o 
  -5   2  14       20.72       18.54      0.63 o 
  -4   2  14      152.09      147.08      1.99 o 
  -3   2  14        5.31        5.17      0.45 o 
  -2   2  14       76.26       71.10      1.64 o 
  -1   2  14       74.61       71.33      1.43 o 
   0   2  14        0.81        1.24      0.36 o 
   1   2  14       81.08       81.70      1.74 o 
   2   2  14      118.26      124.66      2.93 o 
 -11   3  14       25.90       28.42      0.76 o 
 -10   3  14        2.94        3.59      0.37 o 
  -9   3  14        8.75        9.31      0.48 o 
  -8   3  14        4.57        4.69      0.36 o 
  -7   3  14        4.34        5.13      0.45 o 
  -6   3  14       22.91       22.40      0.76 o 
  -5   3  14       61.38       61.05      1.05 o 
  -4   3  14       66.03       64.10      1.08 o 
  -3   3  14        7.59        7.73      0.49 o 
  -2   3  14        0.15        0.06      0.27 o 
  -1   3  14       41.18       42.28      1.73 o 
   0   3  14       11.67       11.50      0.71 o 
   1   3  14       39.27       35.07      1.10 o 
   2   3  14        2.32        1.82      0.56 o 
 -11   4  14        0.55        0.22      0.36 o 
 -10   4  14        2.88        2.05      0.32 o 
  -9   4  14        0.32       -0.27      0.23 o 
  -8   4  14       94.22       96.36      1.52 o 
  -7   4  14       29.92       29.43      0.80 o 
  -6   4  14       38.73       38.65      0.81 o 
  -5   4  14        0.40        0.11      0.23 o 
  -4   4  14       18.87       17.94      0.71 o 
  -3   4  14        3.59        3.28      0.37 o 
  -2   4  14        4.51        4.71      0.44 o 
  -1   4  14       73.70       74.31      1.46 o 
   0   4  14       41.63       44.45      1.21 o 
   1   4  14       56.95       58.52      1.42 o 
 -11   5  14        2.63        2.16      0.53 o 
 -10   5  14       10.70        8.84      0.55 o 
  -9   5  14        4.89        5.57      0.58 o 
  -8   5  14       16.17       16.33      0.66 o 
  -7   5  14        0.38        0.45      0.23 o 
  -6   5  14       30.66       30.34      0.76 o 
  -5   5  14      167.38      172.09      2.28 o 
  -4   5  14       60.96       59.04      1.02 o 
  -3   5  14        3.14        3.15      0.34 o 
  -2   5  14        0.74        0.14      0.29 o 
  -1   5  14        0.13        0.10      0.29 o 
   0   5  14       11.11       11.14      0.62 o 
 -10   6  14       14.38       12.88      1.06 o 
  -9   6  14        1.36        1.85      0.57 o 
  -8   6  14      126.86      121.47      3.25 o 
  -7   6  14      109.35      110.00      1.88 o 
  -6   6  14       46.89       52.11      1.06 o 
  -5   6  14        7.84        9.36      0.52 o 
  -4   6  14       11.90       14.30      0.65 o 
  -3   6  14      110.68      111.54      2.20 o 
  -2   6  14       50.90       48.69      1.32 o 
  -1   6  14        3.39        2.09      0.48 o 
 -10   7  14       15.90       15.74      1.17 o 
  -9   7  14        0.92        1.18      0.57 o 
  -8   7  14        4.70        4.56      0.72 o 
  -7   7  14       25.94       24.90      1.29 o 
  -6   7  14       33.55       34.78      1.50 o 
  -5   7  14       38.03       34.60      2.04 o 
  -4   7  14       38.10       37.76      1.56 o 
  -3   7  14        1.20        0.41      0.52 o 
  -2   7  14      117.90      126.17      3.27 o 
  -9   8  14        0.01       -0.51      0.47 o 
  -8   8  14       47.50       47.17      1.77 o 
  -7   8  14        2.90        2.84      0.65 o 
  -6   8  14        0.26       -0.03      0.61 o 
  -5   8  14      118.61      120.86      3.09 o 
  -4   8  14       30.01       24.62      1.80 o 
  -3 -12  15        0.10        1.11      0.81 o 
  -2 -12  15        3.92        4.07      1.08 o 
  -1 -12  15       10.58        7.53      1.31 o 
   0 -12  15        3.61        2.47      0.95 o 
   1 -12  15        3.05        3.66      1.00 o 
   2 -12  15       95.11       90.99      3.79 o 
  -4 -11  15        3.01        2.25      0.96 o 
  -3 -11  15       14.33       11.57      1.59 o 
  -2 -11  15        0.00       -0.14      0.67 o 
  -1 -11  15        0.28       -1.06      0.62 o 
   0 -11  15        7.52        7.41      1.29 o 
   1 -11  15        1.90        0.59      0.76 o 
   2 -11  15       71.32       69.13      3.24 o 
   3 -11  15       57.90       55.04      2.89 o 
  -5 -10  15       24.03       25.25      1.12 o 
  -4 -10  15       31.56       34.89      1.95 o 
  -3 -10  15       83.99       87.26      2.77 o 
  -2 -10  15       19.97       20.88      2.64 o 
  -1 -10  15      127.83      131.49      4.62 o 
   0 -10  15       31.90       32.26      1.96 o 
   1 -10  15        0.40       -0.27      0.70 o 
   2 -10  15        1.19        0.68      0.77 o 
   3 -10  15        0.60        1.38      0.92 o 
  -6  -9  15        1.95        1.48      0.58 o 
  -5  -9  15       61.25       65.50      1.79 o 
  -4  -9  15       33.97       38.22      1.29 o 
  -3  -9  15       46.22       51.96      1.46 o 
  -2  -9  15       31.28       27.73      0.95 o 
  -1  -9  15       13.44       12.45      0.68 o 
   0  -9  15        6.34        6.69      0.52 o 
   1  -9  15      108.64      115.68      2.24 o 
   2  -9  15       11.80       13.40      1.90 o 
   3  -9  15        5.76        7.57      1.36 o 
   4  -9  15        2.87        2.84      1.03 o 
  -7  -8  15        2.53        2.44      0.94 o 
  -6  -8  15       11.69       11.45      0.92 o 
  -5  -8  15        3.42        4.13      0.53 o 
  -4  -8  15        0.06        0.04      0.34 o 
  -3  -8  15       19.36       19.96      0.93 o 
  -2  -8  15      123.37      121.81      2.31 o 
  -1  -8  15        8.68        8.06      0.65 o 
   0  -8  15        0.13        0.10      0.46 o 
   1  -8  15       31.22       32.42      1.19 o 
   2  -8  15        5.15        5.63      0.64 o 
   3  -8  15        5.86        5.49      0.68 o 
   4  -8  15        3.76        3.28      0.46 o 
  -8  -7  15        1.28        1.85      0.96 o 
  -7  -7  15        7.44        7.76      1.27 o 
  -6  -7  15        0.09        0.37      0.39 o 
  -5  -7  15      131.30      139.72      2.41 o 
  -4  -7  15      215.89      226.50      3.32 o 
  -3  -7  15       10.56       11.74      0.72 o 
  -2  -7  15       13.53       12.40      0.79 o 
  -1  -7  15       28.08       27.53      1.01 o 
   0  -7  15       18.24       18.75      0.90 o 
   1  -7  15        7.55        9.23      0.70 o 
   2  -7  15        3.02        3.43      0.52 o 
   3  -7  15        8.43        8.37      0.77 o 
   4  -7  15        5.12        4.68      0.75 o 
  -8  -6  15        1.92        2.20      0.96 o 
  -7  -6  15        1.77        1.12      1.15 o 
  -6  -6  15        5.61        5.48      0.65 o 
  -5  -6  15       19.71       20.26      0.95 o 
  -4  -6  15        3.18        3.55      0.47 o 
  -3  -6  15        4.19        4.27      0.49 o 
  -2  -6  15       69.57       66.49      1.49 o 
  -1  -6  15        0.16       -0.15      0.33 o 
   0  -6  15       15.62       16.63      0.91 o 
   1  -6  15       29.94       27.22      1.05 o 
   2  -6  15       12.21       13.29      0.90 o 
   3  -6  15       21.99       23.96      1.22 o 
   4  -6  15      107.87      113.46      4.16 o 
  -9  -5  15       79.63       78.41      3.83 o 
  -8  -5  15       22.05       23.30      2.22 o 
  -7  -5  15        2.53        3.16      0.74 o 
  -6  -5  15        1.49        1.40      0.52 o 
  -5  -5  15       37.89       39.95      1.33 o 
  -4  -5  15        7.43        7.02      0.67 o 
  -3  -5  15        7.29        6.72      0.58 o 
  -2  -5  15        1.28        1.48      0.45 o 
  -1  -5  15        1.91        1.66      0.39 o 
   0  -5  15       13.04       13.06      0.84 o 
   1  -5  15       82.66       83.41      1.92 o 
   2  -5  15       20.32       22.84      1.42 o 
   3  -5  15       60.87       61.80      2.98 o 
   4  -5  15        0.14       -0.15      0.75 o 
  -9  -4  15        3.55        1.68      1.04 o 
  -8  -4  15       10.22        8.14      1.05 o 
  -7  -4  15       11.25       11.47      0.99 o 
  -6  -4  15       51.44       49.38      1.71 o 
  -5  -4  15        0.02       -0.18      0.40 o 
  -4  -4  15       37.31       39.88      1.63 o 
  -3  -4  15        7.82        6.80      0.67 o 
  -2  -4  15       20.34       18.85      1.01 o 
  -1  -4  15        1.70        1.44      0.44 o 
   0  -4  15      148.89      140.52      4.90 o 
   1  -4  15       23.70       20.99      1.75 o 
   2  -4  15       38.72       44.17      2.55 o 
   3  -4  15       39.57       35.08      2.32 o 
 -10  -3  15       97.98      100.08      2.94 o 
  -9  -3  15       22.93       23.89      0.92 o 
  -8  -3  15       19.01       19.68      0.77 o 
  -7  -3  15      163.19      161.08      2.11 o 
  -6  -3  15       17.94       17.16      0.77 o 
  -5  -3  15       13.02       13.34      0.58 o 
  -4  -3  15      134.37      130.47      1.94 o 
  -3  -3  15      184.43      184.31      2.48 o 
  -2  -3  15        8.34        8.24      0.82 o 
  -1  -3  15        0.46        0.20      0.50 o 
   0  -3  15       27.61       30.30      2.10 o 
   1  -3  15       10.69        9.18      0.63 o 
   2  -3  15       49.22       42.94      2.64 o 
   3  -3  15        6.90       10.19      1.53 o 
 -10  -2  15       94.05      101.61      2.49 o 
  -9  -2  15        4.47        5.06      0.48 o 
  -8  -2  15        0.18        0.16      0.27 o 
  -7  -2  15       35.89       38.33      0.88 o 
  -6  -2  15       23.73       21.05      0.66 o 
  -5  -2  15       21.25       21.83      0.67 o 
  -4  -2  15       32.01       32.51      0.77 o 
  -3  -2  15        0.06       -0.24      0.23 o 
  -2  -2  15        9.03        9.77      0.51 o 
  -1  -2  15        9.91        9.61      0.78 o 
   0  -2  15        6.54        8.14      0.86 o 
   1  -2  15      103.13      106.83      5.03 o 
   2  -2  15        6.45        5.89      0.77 o 
   3  -2  15        8.23        8.33      0.60 o 
 -10  -1  15        7.34        6.56      0.60 o 
  -9  -1  15        4.78        4.83      0.52 o 
  -8  -1  15        0.32        0.28      0.30 o 
  -7  -1  15        0.34       -0.07      0.25 o 
  -6  -1  15       18.21       18.50      0.64 o 
  -5  -1  15       42.46       43.53      1.29 o 
  -4  -1  15       37.71       38.43      0.91 o 
  -3  -1  15       16.25       16.20      0.63 o 
  -2  -1  15       16.10       19.76      0.68 o 
  -1  -1  15      191.06      190.43      2.54 o 
   0  -1  15      103.37      101.52      2.19 o 
   1  -1  15        0.10        0.22      0.40 o 
   2  -1  15        0.02        0.48      0.34 o 
   3  -1  15       15.21       15.52      0.82 o 
 -10   0  15       38.85       44.31      1.91 o 
  -9   0  15       22.27       24.42      0.85 o 
  -8   0  15       53.68       51.13      1.13 o 
  -7   0  15        4.73        4.02      0.45 o 
  -6   0  15        6.87        6.04      0.54 o 
  -5   0  15       28.51       25.17      0.81 o 
  -4   0  15       22.90       23.00      0.78 o 
  -3   0  15       23.02       21.50      0.71 o 
  -2   0  15        8.52        8.83      0.53 o 
  -1   0  15      133.67      136.09      2.03 o 
   0   0  15        3.86        4.12      0.59 o 
   1   0  15        2.69        2.60      0.52 o 
   2   0  15        0.48        0.13      0.42 o 
 -10   1  15       10.76       11.79      0.61 o 
  -9   1  15        4.48        5.18      0.42 o 
  -8   1  15       21.27       19.75      0.77 o 
  -7   1  15        2.66        2.77      0.33 o 
  -6   1  15       45.96       45.20      1.37 o 
  -5   1  15        3.63        3.86      0.51 o 
  -4   1  15        2.57        2.95      0.39 o 
  -3   1  15      151.42      144.56      2.29 o 
  -2   1  15        1.41        0.45      0.32 o 
  -1   1  15       27.07       27.59      0.88 o 
   0   1  15       21.84       22.77      0.89 o 
   1   1  15       10.40       11.18      0.92 o 
   2   1  15        8.58        7.85      0.83 o 
 -10   2  15       90.12       96.40      1.66 o 
  -9   2  15       21.55       21.74      0.73 o 
  -8   2  15        1.70        1.62      0.32 o 
  -7   2  15        2.50        2.35      0.32 o 
  -6   2  15        0.24        0.33      0.25 o 
  -5   2  15       13.98       13.56      0.57 o 
  -4   2  15        4.43        4.55      0.45 o 
  -3   2  15        9.96        8.75      0.57 o 
  -2   2  15        1.22        1.21      0.34 o 
  -1   2  15        2.96        4.11      0.64 o 
   0   2  15       24.80       25.59      0.94 o 
   1   2  15       15.65       14.12      1.23 o 
 -10   3  15       29.43       30.62      1.36 o 
  -9   3  15       19.48       20.71      0.67 o 
  -8   3  15       10.13        9.70      0.52 o 
  -7   3  15        0.04       -0.29      0.22 o 
  -6   3  15       24.96       25.62      0.68 o 
  -5   3  15        2.20        2.13      0.31 o 
  -4   3  15       36.04       36.28      0.85 o 
  -3   3  15        8.67        9.25      0.83 o 
  -2   3  15      107.90      102.18      1.98 o 
  -1   3  15       68.40       65.25      2.80 o 
   0   3  15        7.90        7.77      0.63 o 
 -10   4  15        7.66        7.56      0.55 o 
  -9   4  15       24.93       22.74      0.68 o 
  -8   4  15      127.89      125.29      1.91 o 
  -7   4  15        2.60        1.48      0.31 o 
  -6   4  15       55.73       56.80      1.03 o 
  -5   4  15        5.22        5.01      0.60 o 
  -4   4  15       10.41        9.55      0.48 o 
  -3   4  15        0.67        0.39      0.31 o 
  -2   4  15       48.99       49.66      1.17 o 
  -1   4  15       98.13      103.81      2.01 o 
 -10   5  15        0.01        0.22      0.43 o 
  -9   5  15        6.70        6.47      0.50 o 
  -8   5  15        0.88        0.85      0.33 o 
  -7   5  15        3.76        3.34      0.41 o 
  -6   5  15        1.42        1.50      0.28 o 
  -5   5  15       18.35       20.26      0.80 o 
  -4   5  15        2.45        2.60      0.34 o 
  -3   5  15        3.57        4.32      0.43 o 
  -2   5  15       58.15       59.21      1.24 o 
  -9   6  15       23.55       22.39      1.33 o 
  -8   6  15        3.21        3.31      0.55 o 
  -7   6  15       48.63       48.04      1.63 o 
  -6   6  15        2.10        2.39      0.37 o 
  -5   6  15       16.80       17.70      1.07 o 
  -4   6  15       39.06       39.82      1.02 o 
  -3   6  15       17.23       19.87      0.90 o 
  -8   7  15        2.35        1.18      0.58 o 
  -7   7  15        2.01        1.50      0.58 o 
  -6   7  15       22.29       23.34      1.65 o 
  -5   7  15       12.49       14.61      2.18 o 
  -2 -11  16       10.59        9.47      1.49 o 
  -1 -11  16        1.51        1.70      0.91 o 
   0 -11  16       15.92       15.41      1.77 o 
  -4 -10  16       14.13       12.78      0.85 o 
  -3 -10  16        0.00       -0.21      0.77 o 
  -2 -10  16       47.38       40.45      2.54 o 
  -1 -10  16       21.09       16.17      1.84 o 
   0 -10  16        2.02        2.21      0.98 o 
   1 -10  16        0.00       -0.31      0.71 o 
   2 -10  16       13.78       16.68      1.86 o 
  -5  -9  16        0.53       -0.20      0.48 o 
  -4  -9  16       15.68       18.47      1.09 o 
  -3  -9  16       33.96       34.47      1.41 o 
  -2  -9  16        3.33        4.14      0.96 o 
  -1  -9  16       57.86       63.55      1.82 o 
   0  -9  16        4.97        4.45      0.55 o 
   1  -9  16        0.45        0.82      0.94 o 
   2  -9  16       74.47       81.58      3.76 o 
  -6  -8  16        1.60        0.89      0.82 o 
  -5  -8  16       20.43       20.02      1.33 o 
  -4  -8  16        0.02        0.48      0.44 o 
  -3  -8  16        5.59        6.17      0.87 o 
  -2  -8  16        0.06        0.45      0.41 o 
  -1  -8  16       17.34       21.84      1.09 o 
   0  -8  16       24.47       27.09      1.21 o 
   1  -8  16        2.67        2.48      0.57 o 
   2  -8  16       29.59       35.53      4.01 o 
  -7  -7  16        0.33        0.33      0.80 o 
  -6  -7  16       19.79       21.92      1.46 o 
  -5  -7  16       93.46       93.98      3.59 o 
  -4  -7  16       74.11       74.46      2.03 o 
  -3  -7  16        3.53        3.17      0.49 o 
  -2  -7  16        7.85        8.60      0.72 o 
  -1  -7  16       12.36        9.76      0.74 o 
   0  -7  16       39.60       38.77      1.25 o 
   1  -7  16       14.44       14.60      0.98 o 
   2  -7  16       41.47       45.51      1.78 o 
  -8  -6  16        0.05        0.29      0.79 o 
  -7  -6  16        3.71        3.72      1.09 o 
  -6  -6  16       23.05       21.11      2.00 o 
  -5  -6  16       22.53       25.40      1.28 o 
  -4  -6  16       12.01       12.09      0.88 o 
  -3  -6  16       51.40       53.21      1.38 o 
  -2  -6  16      122.27      131.09      2.33 o 
  -1  -6  16        0.02       -0.05      0.46 o 
   0  -6  16        3.19        2.66      0.51 o 
   1  -6  16       11.32       11.65      0.90 o 
   2  -6  16        0.11        0.59      0.75 o 
   3  -6  16       12.10       14.47      1.59 o 
  -8  -5  16        0.24        0.32      0.86 o 
  -7  -5  16        0.75        1.26      0.86 o 
  -6  -5  16       36.06       38.23      2.44 o 
  -5  -5  16       30.94       32.76      1.44 o 
  -4  -5  16       40.45       38.17      1.53 o 
  -3  -5  16       24.80       24.98      1.18 o 
  -2  -5  16        0.03       -0.32      0.36 o 
  -1  -5  16       29.15       30.77      1.61 o 
   0  -5  16        6.35        6.31      0.91 o 
   1  -5  16       24.72       27.81      1.98 o 
   2  -5  16        5.91        8.01      1.30 o 
  -8  -4  16       55.09       47.20      2.90 o 
  -7  -4  16        0.13       -0.32      0.65 o 
  -6  -4  16        3.17        3.71      0.67 o 
  -5  -4  16       38.46       37.68      1.54 o 
  -4  -4  16      214.94      214.37      4.28 o 
  -3  -4  16       37.07       38.15      1.52 o 
  -2  -4  16       27.91       28.94      1.43 o 
  -1  -4  16        1.00        0.41      0.71 o 
   0  -4  16        0.21        0.38      0.74 o 
   1  -4  16      107.44      104.30      4.19 o 
   2  -4  16        3.54        2.41      1.01 o 
  -9  -3  16        4.59        5.43      0.77 o 
  -8  -3  16        3.12        3.70      0.58 o 
  -7  -3  16        0.19       -0.22      0.37 o 
  -6  -3  16      131.40      129.67      2.49 o
[truncated: 9,702 more chars]
